# Supplementary material for: Marine Flora of French Polynesia: An Updated List Using DNA Barcoding and Traditional Approaches
Source: Biology (Basel). 2023 Aug 11;12(8):1124. doi: 10.3390/biology12081124 (PMC10452401; doi:10.3390/biology12081124)
Supplement: Supplementary file 1 [file biology-12-01124-s001.zip]

Archive with 4 entries (4 files):
- TableS1.xls
- __MACOSX/._TableS1.xls
- TableS3.xls
- TableS2.xls
