# Supplementary material for: Marine Flora of French Polynesia: An Updated List Using DNA Barcoding and Traditional Approaches
Source: Biology (Basel). 2023 Aug 11;12(8):1124. doi: 10.3390/biology12081124 (PMC10452401; doi:10.3390/biology12081124)
Supplement: Supplementary file 1 [file biology-12-01124-s001.zip › TableS1.xls]

## Sheet: Feuil1
Table S1: Detailed information of specimens sequenced in this study
ID Herbier	ID1	ID2	DATE	PHYLA	ORDRE	FAMILLE	GENRE	IDENTIFICATION FINALE	SAMPLING BY	ARCHIPELAGO	ILES	DEPTH	Lat Sud	Lat ouest
4430	PF	006	2014-02-06	Ochrophyta	Dictyotales	Dictyotaceae	Padina	Padina boryana	Mayalen Zubia	Society	Tahiti	0-2m	17.6645	149.597
4429	PF	020	2014-02-27	Ochrophyta	Dictyotales	Dictyotaceae	Padina	Padina minor	Mayalen Zubia	Society	Tahiti	0-2m	17.5961	149.614
4428	PF	031	2014-02-28	Ochrophyta	Dictyotales	Dictyotaceae	Padina	Padina minor	Mayalen Zubia	Society	Tahiti	0-2m	17.6404	149.61
4302	PF	038	2014-04-28	Rhodophyta	Ceramiales	Rhodomelaceae	Acanthophora	Acanthophora spicifera	Mayalen Zubia	Society	Tahiti	0-2m	17.5495	149.619
4623	PF	051	2014-05-06	Rhodophyta	Ceramiales	Ceramiaceae	Gayliella	Gayliella sp.4FP	Mayalen Zubia	Australes	Tubuai	0-2m	23.4038	149.527
X	PF	061	2014-05-06	Rhodophyta	Rhodymeniales	Champiaceae	Champia	Champia sp.3FP	Mayalen Zubia	Australes	Tubuai	0-2m	23.363	149.389
4622	PF	068	2014-05-07	Rhodophyta	Ceramiales	Delesseriaceae	Dasya	Dasya sp.3FP	Mayalen Zubia	Australes	Tubuai	0-2m	23.4043	149.414
4378	PF	072	2014-05-07	Chlorophyta	Cladophorales	Boodleaceae	Boodlea	Boodlea sp1FPc	Mayalen Zubia	Australes	Tubuai	0-2m	23.4043	149.414
4382	PF	083	2014-05-07	Chlorophyta	Cladophorales	Siphonocladaceae	Dictyosphaeria	Dictyosphaeria sp5FP	Mayalen Zubia	Australes	Tubuai	0-2m	23.4043	149.414
4587	PF	089	2014-05-07	Rhodophyta	Ceramiales	Dasyaceae	Dasya	Dasya sp.1FP	Mayalen Zubia	Australes	Tubuai	0-2m	23.354	149.419
4580	PF	102	2014-05-07	Rhodophyta	Rhodymeniales	Rhodymeniaceae	Chrysymenia	Chrysymenia sp.1FP	Mayalen Zubia	Australes	Tubuai	0-2m	23.354	149.419
4581	PF	103	2014-05-07	Rhodophyta	Rhodymeniales	Rhodymeniaceae	Halichrysis	Halichrysis sp.2FP	Mayalen Zubia	Australes	Tubuai	0-2m	23.354	149.419
4584	PF	111	2014-05-08	Rhodophyta	Nemaliales	Liagoraceae	Ganonema	Ganonema sp.1FP	Mayalen Zubia	Australes	Tubuai	0-2m	23.4168	149.471
4590	PF	112	2014-05-08	Rhodophyta	Nemaliales	Liagoraceae	Hommersandiophycus	Hommersandiophycus sp.1FP	Mayalen Zubia	Australes	Tubuai	0-2m	23.4168	149.471
4577	PF	113	2014-05-08	Rhodophyta	Gigartinales	Dicranemataceae	Tylotus	Tylotus sp.1FP	Mayalen Zubia	Australes	Tubuai	0-2m	23.4168	149.471
4383	PF	119	2014-05-08	Chlorophyta	Cladophorales	Valoniaceae	Valonia	Valonia ventricosa	Mayalen Zubia	Australes	Tubuai	0-2m	23.4168	149.471
4388	PF	120	2014-05-08	Chlorophyta	Cladophorales	Siphonocladaceae	Dictyosphaeria	Dictyosphaeria sp6FP	Mayalen Zubia	Australes	Tubuai	0-2m	23.4168	149.471
4386	PF	121	2014-05-08	Chlorophyta	Cladophorales	Anadyomenaceae	Microdictyon	Microdictyon umbilicatum	Mayalen Zubia	Australes	Tubuai	0-2m	23.4168	149.471
4385	PF	126	2014-05-08	Chlorophyta	Cladophorales	Boodleaceae	Cladophoropsis	Cladophoropsis sundanensis	Mayalen Zubia	Australes	Tubuai	0-2m	23.4168	149.471
4648	PF	159	2014-05-09	Rhodophyta	Ceramiales	Delesseriaceae	Schizoseris	Schizoseris sp.	Mayalen Zubia	Australes	Tubuai	0-2m	23.359	149.52
4589	PF	177	2014-05-10	Rhodophyta	Nemaliales	Liagoraceae	Hommersandiophycus	Hommersandiophycus sp.1FP	Mayalen Zubia	Australes	Tubuai	0-2m	23.3537	149.404
4591	PF	181	2014-05-10	Rhodophyta	Ceramiales	Ceramiaceae	Ceramium	Ceramium sp.1FP	Mayalen Zubia	Australes	Tubuai	0-2m	23.3717	149.399
4624	PF	197	2014-05-13	Rhodophyta	Rhodymeniales	Champiaceae	Champia	Champia sp.2FP	Mayalen Zubia	Australes	Tubuai	0-2m	23.3417	149.47
4626	PF	200	2014-05-13	Rhodophyta	Ceramiales	Delesseriaceae	Heterosiphonia	Heterosiphonia sp.	Mayalen Zubia	Australes	Tubuai	0-2m	23.3417	149.47
4626	PF	200e	2014-05-13	Rhodophyta	Ceramiales	Ceramiaceae	Gayliella	Gayliella sp.1FP	Mayalen Zubia	Australes	Tubuai	0-2m	23.3417	149.47
4625	PF	206	2014-05-13	Rhodophyta	Ceramiales	Rhodomelaceae	Laurencia	Laurencia sp.2FP	Mayalen Zubia	Australes	Tubuai	0-2m	23.3459	149.489
4303	PF	226	2014-06-03	Rhodophyta	Ceramiales	Rhodomelaceae	Acanthophora	Acanthophora spicifera	Mayalen Zubia	Society	Tahiti	0-2m	17.5145	149.507
4293	PF	228	2014-06-03	Rhodophyta	Gelidiales	Gelidiellaceae	Gelidiella	Gelidiella acerosa	Mayalen Zubia	Society	Tahiti	0-2m	17.5145	149.507
4334	PF	208	2014-05-13	Chlorophyta	Bryopsidales	Caulerpaceae	Caulerpa	Caulerpa racemosa	Mayalen Zubia	Australes	Tubuai	0-2m	23.3459	149.489
X	PF	239	2014-10-14	Ochrophyta	Dictyotales	Dictyotaceae	Padina	Padina okinawaensis	Mayalen Zubia	Society	Moorea	0-2m	17.4914	149.852
4296	PF	238	2014-10-14	Rhodophyta	Ceramiales	Spyridiaceae	Spyridia	Spyridia sp.1FP	Mayalen Zubia	Society	Moorea	0-2m	17.4822	149.826
4246	PF	244	2014-10-15	Chlorophyta	Bryopsidales	Caulerpaceae	Caulerpa	Caulerpa webbiana var. pickeringii	Mayalen Zubia	Society	Moorea	0-2m	17.5286	149.91
4304	PF	245	2014-10-15	Rhodophyta	Ceramiales	Rhodomelaceae	Acanthophora	Acanthophora spicifera	Mayalen Zubia	Society	Moorea	0-2m	17.5162	149.85
4247	PF	246	2014-10-16	Chlorophyta	Bryopsidales	Caulerpaceae	Caulerpa	Caulerpa cupressoides	Mayalen Zubia	Society	Moorea	0-2m	17.4907	149.911
X	PF	258	2014-11-17	Rhodophyta	Ceramiales	Wrangeliaceae	Anotrichium	Anotrichium sp.1FP	Mayalen Zubia	Australes	Tubuai	0-2m	23.3592	149.438
4392	PF	260A	2014-11-19	Chlorophyta	Ulvales	Ulvaceae	Ulva	Ulva pilifera	Mayalen Zubia	Australes	Tubuai	2-5m	23.3516	149.424
4393	PF	260B	2014-11-19	Chlorophyta	Ulvales	Ulvaceae	Ulva	Ulva pilifera	Mayalen Zubia	Australes	Tubuai	2-5m	23.3516	149.424
4292	PF	272	2015-03-11	Rhodophyta	Ceramiales	Rhodomelaceae	Acanthophora	Acanthophora spicifera	Mayalen Zubia	Society	Moorea	0-2m	17.5674	149.874
4291	PF	273	2015-03-11	Rhodophyta	Gigartinales	Cystocloniaceae	Hypnea	Hypnea sp.7FP	Mayalen Zubia	Society	Moorea	0-2m	17.5674	149.874
X	PF	349	2016-11-14	Rhodophyta	Ceramiales	Rhodomelaceae	Polysiphonia	Polysiphonia sp.2FP	Mayalen Zubia	Marquises	Nuku Hiva	0-2m	8.89628	140.05
X	PF	362e	2017-03-07	Rhodophyta	Ceramiales	Rhodomelaceae	Polysiphonia	Polysiphonia sp3FP	Pauline Fey	Marquises	Nuku Hiva	x	8.91301	140.042
4484	PF	376	2017-05-02	Chlorophyta	Bryopsidales	Caulerpaceae	Caulerpa	Caulerpa taxifolia	Mayalen Zubia	Australes	Tubuai	0-2m	23.3636	149.524
X	PF	379	2017-05-02	Chlorophyta	Bryopsidales	Caulerpaceae	Caulerpa	Caulerpa sertularioides	Mayalen Zubia	Australes	Tubuai	0-2m	23.3636	149.524
X	PF	378	2017-05-02	Chlorophyta	Bryopsidales	Caulerpaceae	Caulerpa	Caulerpa chemnitzia	Mayalen Zubia	Australes	Tubuai	0-2m	23.3636	149.524
4636	PF	387	2017-05-03	Rhodophyta	Ceramiales	Ceramiaceae	Centroceras	Centroceras sp.1FP	Mayalen Zubia	Australes	Tubuai	0-2m	23.3432	149.414
X	PF	380	2017-05-02	Chlorophyta	Bryopsidales	Caulerpaceae	Caulerpa	Caulerpa oligophylla	Mayalen Zubia	Australes	Tubuai	0-2m	23.3636	149.524
X	PF	381	2017-05-02	Chlorophyta	Bryopsidales	Caulerpaceae	Caulerpa	Caulerpa taxifolia	Mayalen Zubia	Australes	Tubuai	0-2m	23.3636	149.524
X	PF	383	2017-05-03	Chlorophyta	Bryopsidales	Caulerpaceae	Caulerpa	Caulerpa serrulata	Mayalen Zubia	Australes	Tubuai	0-2m	23.4043	149.414
X	PF	384	2017-05-03	Chlorophyta	Bryopsidales	Caulerpaceae	Caulerpa	Caulerpa taxifolia	Mayalen Zubia	Australes	Tubuai	0-2m	23.4043	149.414
X	PF	385	2017-05-03	Chlorophyta	Bryopsidales	Caulerpaceae	Caulerpa	Caulerpa chemnitzia	Mayalen Zubia	Australes	Tubuai	0-2m	23.3876	149.424
X	PF	388	2017-05-03	Chlorophyta	Bryopsidales	Caulerpaceae	Caulerpa	Caulerpa taxifolia	Mayalen Zubia	Australes	Tubuai	0-2m	23.3603	149.425
4608	PF	396	2017-05-04	Chlorophyta	Bryopsidales	Codiaceae	Codium	Codium sursum	Mayalen Zubia	Australes	Tubuai	0-2m	23.4185	149.485
X	PF	400	2017-05-04	Rhodophyta	Ceramiales	Callithamniaceae	Aglaothamnion	Aglaothamnion sp.2FP	Mayalen Zubia	Australes	Tubuai	0-2m	23.4104	149.486
4652	PF	405	2017-05-08	Ochrophyta	Ectocarpales	Scytosiphonaceae	Hydroclathrus	Hydroclathrus tilesii	Mayalen Zubia	Society	Tetiaroa	0-2m	17.0217	149.574
4541	PF	399	2017-05-04	Chlorophyta	Bryopsidales	Caulerpaceae	Caulerpa	Caulerpa chemnitzia	Mayalen Zubia	Australes	Tubuai	0-2m	23.4104	149.486
4572	PF	403	2017-05-08	Chlorophyta	Bryopsidales	Caulerpaceae	Caulerpa	Caulerpa serrulata	Mayalen Zubia	Society	Tetiaroa	0-2m	17.0217	149.574
X	PF	425	2017-05-08	Chlorophyta	Bryopsidales	Caulerpaceae	Caulerpa	Caulerpa serrulata	Mayalen Zubia	Society	Tetiaroa	0-2m	17.0456	149.544
X	PF	429	2017-05-08	Chlorophyta	Bryopsidales	Caulerpaceae	Caulerpa	Caulerpa chemnitzia	Mayalen Zubia	Society	Tetiaroa	0-2m	17.048	149.544
X	PF	434	2017-05-09	Chlorophyta	Bryopsidales	Caulerpaceae	Caulerpa	Caulerpa serrulata	Mayalen Zubia	Society	Tetiaroa	0-2m	16.9847	149.56
X	PF	435	2017-05-09	Chlorophyta	Bryopsidales	Caulerpaceae	Caulerpa	Caulerpa chemnitzia	Mayalen Zubia	Society	Tetiaroa	0-2m	16.9847	149.56
4605	PF	436	2017-05-09	Chlorophyta	Cladophorales	Siphonocladaceae	Dictyosphaeria	Dictyosphaeria sp1FP	Mayalen Zubia	Society	Tetiaroa	0-2m	16.9847	149.56
4606	PF	448	2017-05-09	Chlorophyta	Cladophorales	Boodleaceae	Boodlea	Boodlea sp1FPb	Mayalen Zubia	Society	Tetiaroa	2-5m	17.0032	149.568
4633	PF	455	2017-05-10	Rhodophyta	Gigartinales	Cystocloniaceae	Hypnea	Hypnea sp.2FP	Mayalen Zubia	Society	Tetiaroa	0-2m	17.0046	149.537
X	PF	458	2017-05-10	Chlorophyta	Bryopsidales	Caulerpaceae	Caulerpa	Caulerpa cupressoides	Mayalen Zubia	Society	Tetiaroa	0-2m	17.0132	149.565
4607	PF	459	2017-05-10	Chlorophyta	Cladophorales	Boodleaceae	Boodlea	Boodlea sp1FPb	Mayalen Zubia	Society	Tetiaroa	0-2m	17.0132	149.565
4637	PF	460	2017-05-10	Rhodophyta	Ceramiales	Rhodomelaceae	Laurencia	Laurencia sp.2FP	Mayalen Zubia	Society	Tetiaroa	0-2m	17.0132	149.565
4647	PF	462	2017-05-10	Rhodophyta	Ceramiales	Wrangeliaceae	Wrangelia	Wrangelia sp.1FP	Mayalen Zubia	Society	Tetiaroa	0-2m	17.0132	149.565
4638	PF	465	2017-05-10	Rhodophyta	Ceramiales	Rhodomelaceae	Chondria	Chondria sp.2FP	Mayalen Zubia	Society	Tetiaroa	0-2m	17.0132	149.565
4651	PF	468	2017-05-10	Ochrophyta	Ectocarpales	Scytosiphonaceae	Hydroclathrus	Hydroclathrus tenuis	Mayalen Zubia	Society	Tetiaroa	0-2m	17.0067	149.583
4466	PF	473	2017-06-05	Chlorophyta	Bryopsidales	Codiaceae	Codium	Codium arabicum	Mayalen Zubia	Society	Tahiti	0-2m	17.6457	149.613
4609	PF	476	2017-07-12	Chlorophyta	Bryopsidales	Codiaceae	Codium	Codium geppiorum	Mayalen Zubia	Society	Moorea	0-2m	17.4881	149.761
4483	PF	479	2017-07-12	Chlorophyta	Bryopsidales	Caulerpaceae	Caulerpa	Caulerpa webbiana var. pickeringii	Mayalen Zubia	Society	Moorea	0-2m	17.4881	149.761
4478	PF	480	2017-07-12	Chlorophyta	Bryopsidales	Caulerpaceae	Caulerpa	Caulerpa serrulata	Mayalen Zubia	Society	Moorea	0-2m	17.4881	149.761
4473	PF	481	2017-07-12	Chlorophyta	Bryopsidales	Caulerpaceae	Caulerpa	Caulerpa cuppressoides	Mayalen Zubia	Society	Moorea	0-2m	17.4881	149.761
4610	PF	477	2017-07-12	Chlorophyta	Bryopsidales	Codiaceae	Codium	Codium arabicum	Mayalen Zubia	Society	Moorea	0-2m	17.4881	149.761
4869	PF	482	2017-11-06	Ochrophyta	Dictyotales	Dictyotaceae	Padina	Padina boergesenii	Mayalen Zubia	Society	Tahiti	0-2m	17.6404	149.61
4871	PF	483	2017-11-06	Ochrophyta	Dictyotales	Dictyotaceae	Padina	Padina boryana	Mayalen Zubia	Society	Tahiti	0-2m	17.6404	149.61
4880	PF	487	2017-11-07	Ochrophyta	Ectocarpales	Scytosiphonaceae	Colpomenia	Colpomenia sinuosa	Mayalen Zubia	Society	Tahiti	0-2m	17.6645	149.597
4868	PF	490	2017-11-07	Ochrophyta	Dictyotales	Dictyotaceae	Padina	Padina boryana	Mayalen Zubia	Society	Tahiti	0-2m	17.6645	149.597
4865	PF	491	2017-11-07	Ochrophyta	Ectocarpales	Scytosiphonaceae	Rosenvingea	Rosenvingea sp1FP	Mayalen Zubia	Society	Tahiti	0-2m	17.6645	149.597
4882	PF	492	2017-11-07	Ochrophyta	Ectocarpales	Scytosiphonaceae	Pseudochnoospora	Pseudochnoospora implexa	Mayalen Zubia	Society	Tahiti	0-2m	17.6645	149.597
4866	PF	497	2017-11-14	Ochrophyta	Ectocarpales	Scytosiphonaceae	Rosenvingea	Rosenvingea sp1FP	Tohei Theophilus	Society	Tahiti	0-2m	17.6607	149.6
4884	PF	498	2017-11-14	Ochrophyta	Ectocarpales	Scytosiphonaceae	Pseudochnoospora	Pseudochnoospora implexa	Tohei Theophilus	Society	Tahiti	0-2m	17.6607	149.6
4881	PF	499	2017-11-14	Ochrophyta	Ectocarpales	Scytosiphonaceae	Colpomenia	Colpomenia sinuosa	Tohei Theophilus	Society	Tahiti	0-2m	17.6607	149.6
4874	PF	500	2017-11-14	Ochrophyta	Ectocarpales	Scytosiphonaceae	Manzaea	Manzaea minuta	Tohei Theophilus	Society	Tahiti	0-2m	17.6607	149.6
4867	PF	503	2017-11-14	Ochrophyta	Dictyotales	Dictyotaceae	Padina	Padina boergesenii	Tohei Theophilus	Society	Tahiti	0-2m	17.6607	149.6
4873	PF	505	2017-12-10	Ochrophyta	Ectocarpales	Scytosiphonaceae	Manzaea	Manzaea minuta	Tohei Theophilus	Society	Tahiti	0-2m	17.5517	149.625
4870	PF	507	2017-12-10	Ochrophyta	Dictyotales	Dictyotaceae	Padina	Padina boryana	Tohei Theophilus	Society	Tahiti	0-2m	17.5517	149.625
4864	PF	510	2017-12-10	Ochrophyta	Ectocarpales	Scytosiphonaceae	Rosenvingea	Rosenvingea endiviifolia	Tohei Theophilus	Society	Tahiti	0-2m	17.5517	149.625
4894	PF	533	2018-02-19	Rhodophyta	Corallinales	Corallinaceae	Jania	Jania sp.1FP	Tohei Theophilus	Society	Tahiti	0-2m	17.6607	149.6
4890	PF	534	2018-02-19	Rhodophyta	Corallinales	Corallinaceae	Amphiroa	Amphiroa valonioides	Tohei Theophilus	Society	Tahiti	0-2m	17.6607	149.6
4892	PF	535	2018-02-19	Rhodophyta	Gelidiales	Gelidiellaceae	Gelidiella	Gelidiella acerosa	Tohei Theophilus	Society	Tahiti	0-2m	17.6633	149.602
4913	PF	574	2018-03-29	Rhodophyta	Gigartinales	Cystocloniaceae	Hypnea	Hypnea pannosa	Tohei Theophilus	Society	Tahiti	0-2m	17.5191	149.534
4930	PF	539	2018-02-21	Ochrophyta	Ectocarpales	Scytosiphonaceae	Rosenvingea	Rosenvingea sp1FP	Tohei Theophilus	Society	Tahiti	0-2m	17.6645	149.597
4931	PF	540	2018-02-26	Ochrophyta	Ectocarpales	Scytosiphonaceae	Colpomenia	Colpomenia sinuosa	Tohei Theophilus	Society	Tahiti	0-2m	17.6607	149.6
4943	PF	541	2018-02-26	Ochrophyta	Ectocarpales	Scytosiphonaceae	Manzaea	Manzaea minuta	Tohei Theophilus	Society	Tahiti	0-2m	17.6607	149.6
4938	PF	542	2018-03-03	Ochrophyta	Dictyotales	Dictyotaceae	Padina	Padina boryana	Tohei Theophilus	Society	Tahiti	0-2m	17.6607	149.6
4888	PF	545	2018-03-07	Ochrophyta	Dictyotales	Dictyotaceae	Padina	Padina minor	Tohei Theophilus	Society	Tahiti	0-2m	17.6607	149.6
4945	PF	548	2018-03-12	Ochrophyta	Ectocarpales	Scytosiphonaceae	Colpomenia	Colpomenia sinuosa	Tohei Theophilus	Society	Tahiti	0-2m	17.6607	149.6
4917	PF	527	2018-02-19	Ochrophyta	Dictyotales	Dictyotaceae	Padina	Padina okinawaensis	Tohei Theophilus	Society	Tahiti	0-2m	17.6607	149.6
ç	PF	551	2018-03-26	Ochrophyta	Dictyotales	Dictyotaceae	Dictyota	Dictyota hamifera	Tohei Theophilus	Society	Tahiti	0-2m	17.5187	149.525
4916	PF	552	2018-03-26	Ochrophyta	Dictyotales	Dictyotaceae	Dictyota	Dictyota sp.6FP	Tohei Theophilus	Society	Tahiti	0-2m	17.5187	149.525
4954	PF	553	2018-03-26	Ochrophyta	Dictyotales	Dictyotaceae	Dictyota	Dictyota sp.4FP	Tohei Theophilus	Society	Tahiti	0-2m	17.5187	149.525
4950	PF	554	2018-03-26	Ochrophyta	Ectocarpales	Scytosiphonaceae	Colpomenia	Colpomenia sinuosa	Tohei Theophilus	Society	Tahiti	0-2m	17.5207	149.536
4951	PF	555	2018-03-26	Ochrophyta	Dictyotales	Dictyotaceae	Padina	Padina boryana	Tohei Theophilus	Society	Tahiti	0-2m	17.5207	149.536
4948	PF	557	2018-03-26	Ochrophyta	Ectocarpales	Scytosiphonaceae	Rosenvingea	Rosenvingea endiviifolia	Tohei Theophilus	Society	Tahiti	0-2m	17.5187	149.525
4949	PF	558	2018-03-26	Ochrophyta	Dictyotales	Dictyotaceae	Dictyota	Dictyota hamifera	Tohei Theophilus	Society	Tahiti	0-2m	17.5187	149.525
4911	PF	562	2018-03-27	Ochrophyta	Ectocarpales	Scytosiphonaceae	Hydroclathrus	Hydroclathrus tenuis	Tohei Theophilus	Society	Tahiti	0-2m	17.5191	149.534
4922	PF	564	2018-03-29	Ochrophyta	Ectocarpales	Scytosiphonaceae	Pseudochnoospora	Pseudochnoospora implexa	Tohei Theophilus	Society	Tahiti	0-2m	17.5184	149.528
4909	PF	566	2018-03-29	Ochrophyta	Dictyotales	Dictyotaceae	Dictyota	Dictyota rigida	Tohei Theophilus	Society	Tahiti	0-2m	17.5184	149.528
4920	PF	567	2018-03-29	Ochrophyta	Dictyotales	Dictyotaceae	Dictyota	Dictyota ceylanica1	Tohei Theophilus	Society	Tahiti	0-2m	17.5184	149.528
4903	PF	568	2018-03-29	Ochrophyta	Dictyotales	Dictyotaceae	Dictyota	Dictyota ceylanica1	Tohei Theophilus	Society	Tahiti	0-2m	17.5184	149.528
4902	PF	570	2018-03-29	Ochrophyta	Dictyotales	Dictyotaceae	Dictyota	Dictyota ceylanica1	Tohei Theophilus	Society	Tahiti	0-2m	17.5184	149.528
4904	PF	571	2018-03-29	Ochrophyta	Dictyotales	Dictyotaceae	Dictyota	Dictyota ceylanica1	Tohei Theophilus	Society	Tahiti	0-2m	17.5184	149.528
4906	PF	572	2018-03-29	Ochrophyta	Dictyotales	Dictyotaceae	Dictyota	Dictyota sp.4FP	Tohei Theophilus	Society	Tahiti	0-2m	17.5184	149.528
4908	PF	573	2018-03-29	Ochrophyta	Dictyotales	Dictyotaceae	Dictyota	Dictyota rigida	Tohei Theophilus	Society	Tahiti	0-2m	17.5184	149.528
4887	PF	576	2018-04-03	Ochrophyta	Dictyotales	Dictyotaceae	Dictyota	Dictyota hamifera	Tohei Theophilus	Society	Tahiti	0-2m	17.5187	149.525
4898	PF	579	2018-04-11	Ochrophyta	Dictyotales	Dictyotaceae	Dictyota	Dictyota bartayresiana	Tohei Theophilus	Society	Tahiti	0-2m	17.6607	149.6
4901	PF	569	2018-03-29	Ochrophyta	Ectocarpales	Scytosiphonaceae	Manzaea	Manzaea minuta	Tohei Theophilus	Society	Tahiti	0-2m	17.5184	149.528
4996	PF	586	2018-05-09	Ochrophyta	Ectocarpales	Scytosiphonaceae	Rosenvingea	Rosenvingea sp1FP	Tohei Theophilus	Society	Tahiti	0-2m	17.6607	149.6
4993	PF	588	2018-05-09	Ochrophyta	Ectocarpales	Scytosiphonaceae	Manzaea	Manzaea minuta	Tohei Theophilus	Society	Tahiti	0-2m	17.6607	149.6
4994	PF	589	2018-05-09	Ochrophyta	Dictyotales	Dictyotaceae	Padina	Padina okinawaensis	Tohei Theophilus	Society	Tahiti	0-2m	17.6607	149.6
X	PF	596	2018-06-18	Ochrophyta	Dictyotales	Dictyotaceae	Dictyota	Dictyota hamifera	Tohei Theophilus	Society	Tahiti	0-2m	17.6645	149.597
4980	PF	598	2018-06-18	Ochrophyta	Dictyotales	Dictyotaceae	Padina	Padina boergesenii	Tohei Theophilus	Society	Tahiti	0-2m	17.6645	149.597
5002	PF	599	2018-06-20	Ochrophyta	Dictyotales	Dictyotaceae	Dictyota	Dictyota ceylanica1	Tohei Theophilus	Society	Tahiti	0-2m	17.6645	149.597
5021	PF	602	2017-11-12	Ochrophyta	Ectocarpales	Scytosiphonaceae	Hydroclathrus	Hydroclathrus rapanuii	Mayalen Zubia	Gambiers	Mangareva	0-2m	23.0739	135.01
5829	PF	601	2017-11-12	Chlorophyta	Bryopsidales	Caulerpaceae	Caulerpa	Caulerpa taxifolia	Mayalen Zubia	Gambiers	Mangareva	0-2m	23.0739	135.01
5392	PF	603	2017-11-12	Chlorophyta	Bryopsidales	Codiaceae	Codium	Codium sursum	Mayalen Zubia	Gambiers	Mangareva	0-2m	23.0739	135.01
5153	PF	611	2017-11-13	Rhodophyta	Nemaliales	Galaxauraceae	Galaxaura	Galaxaura filamentosa	Mayalen Zubia	Gambiers	Mangareva	0-2m	23.0739	135.01
5154	PF	612	2017-11-13	Rhodophyta	Nemaliales	Galaxauraceae	Galaxaura	Galaxaura sp.1FP	Mayalen Zubia	Gambiers	Mangareva	0-2m	23.1161	134.963
5274	PF	613	2017-11-13	Rhodophyta	Corallinales	Corallinaceae	Amphiroa	Amphiroa sp.1FP	Mayalen Zubia	Gambiers	Mangareva	0-2m	23.1161	134.963
5011	PF	616	2017-11-13	Ochrophyta	Ectocarpales	Scytosiphonaceae	Colpomenia	Colpomenia claytoniae	Mayalen Zubia	Gambiers	Mangareva	0-2m	23.1161	134.963
5064	PF	617	2017-11-13	Ochrophyta	Dictyotales	Dictyotaceae	Dictyota	Dictyota ceylanica1	Mayalen Zubia	Gambiers	Mangareva	0-2m	23.1161	134.963
5022	PF	619	2017-11-13	Ochrophyta	Ectocarpales	Scytosiphonaceae	Hydroclathrus	Hydroclathrus tenuis	Mayalen Zubia	Gambiers	Mangareva	0-2m	23.1161	134.963
5014	PF	620	2017-11-13	Ochrophyta	Ectocarpales	Scytosiphonaceae	Pseudochnoospora	Pseudochnoospora implexa	Mayalen Zubia	Gambiers	Mangareva	0-2m	23.1161	134.963
5047	PF	623	2017-11-14	Ochrophyta	Dictyotales	Dictyotaceae	Padina	Padina jonesii	Mayalen Zubia	Gambiers	Mangareva	0-2m	23.1161	134.963
X	PF	626	2017-11-14	Chlorophyta	Cladophorales	Anadyomenaceae	Microdictyon	Microdictyon umbilicatum	Mayalen Zubia	Gambiers	Mangareva	0-2m	23.1161	134.963
5017	PF	628	2017-11-15	Ochrophyta	Ectocarpales	Scytosiphonaceae	Rosenvingea	Rosenvingea sp1FP	Mayalen Zubia	Gambiers	Mangareva	0-2m	23.1069	134.862
5395	PF	629	2017-11-15	Chlorophyta	Bryopsidales	Codiaceae	Codium	Codium repens	Mayalen Zubia	Gambiers	Mangareva	0-2m	23.1069	134.862
5391	PF	634	2017-11-15	Chlorophyta	Bryopsidales	Codiaceae	Codium	Codium lucasii	Mayalen Zubia	Gambiers	Mangareva	0-2m	23.1069	134.862
5024	PF	635	2017-11-15	Ochrophyta	Ectocarpales	Scytosiphonaceae	Hydroclathrus	Hydroclathrus rapanuii	Mayalen Zubia	Gambiers	Mangareva	0-2m	23.1069	134.862
5182	PF	637	2017-11-15	Rhodophyta	Nemaliales	Liagoraceae	Trichogloea	Trichogloea requienii	Mayalen Zubia	Gambiers	Mangareva	0-2m	23.1069	134.862
5023	PF	646	2017-11-17	Ochrophyta	Ectocarpales	Scytosiphonaceae	Hydroclathrus	Hydroclathrus tenuis	Mayalen Zubia	Gambiers	Mangareva	0-2m	23.0873	134.97
5191	PF	652	2017-11-17	Rhodophyta	Ceramiales	Wrangeliaceae	Wrangelia	Wrangelia sp.1FP	Mayalen Zubia	Gambiers	Mangareva	0-2m	23.1126	134.989
5065	PF	653	2017-11-18	Ochrophyta	Dictyotales	Dictyotaceae	Dictyota	Dictyota ceylanica1	Mayalen Zubia	Gambiers	Mangareva	0-2m	23.1126	134.989
5191	PF	652e	2017-11-17	Rhodophyta	Ceramiales	Ceramiaceae	Gayliella	Gayliella sp.3FP	Mayalen Zubia	Gambiers	Mangareva	0-2m	23.1126	134.989
4978	PF	658	2018-06-21	Ochrophyta	Ectocarpales	Scytosiphonaceae	Colpomenia	Colpomenia sinuosa	Tohei Theophilus	Society	Tahiti	0-2m	17.6607	149.6
5001	PF	660	2018-06-21	Ochrophyta	Ectocarpales	Scytosiphonaceae	Rosenvingea	Rosenvingea sp1FP	Tohei Theophilus	Society	Tahiti	0-2m	17.6607	149.6
X	PF	661	2018-06-21	Ochrophyta	Dictyotales	Dictyotaceae	Dictyota	Dictyota ceylanica1	Tohei Theophilus	Society	Tahiti	0-2m	17.6607	149.6
5000	PF	662	2018-06-21	Ochrophyta	Ectocarpales	Scytosiphonaceae	Pseudochnoospora	Pseudochnoospora implexa	Tohei Theophilus	Society	Tahiti	0-2m	17.6607	149.6
4999	PF	663	2018-06-21	Ochrophyta	Dictyotales	Dictyotaceae	Dictyota	Dictyota sp.4FP	Tohei Theophilus	Society	Tahiti	0-2m	17.6607	149.6
4998	PF	666	2018-06-28	Ochrophyta	Dictyotales	Dictyotaceae	Dictyota	Dictyota sp.6FP	Tohei Theophilus	Society	Tahiti	0-2m	17.6607	149.6
4981	PF	667	2018-06-28	Ochrophyta	Dictyotales	Dictyotaceae	Padina	Padina boryana	Tohei Theophilus	Society	Tahiti	0-2m	17.6607	149.6
4957	PF	668	2018-07-02	Ochrophyta	Dictyotales	Dictyotaceae	Dictyota	Dictyota ceylanica1	Tohei Theophilus	Society	Tahiti	0-2m	17.5188	149.548
4976	PF	669	2018-07-02	Ochrophyta	Dictyotales	Dictyotaceae	Dictyota	Dictyota sp.4FP	Tohei Theophilus	Society	Tahiti	0-2m	17.5188	149.548
4975	PF	671	2018-07-02	Ochrophyta	Dictyotales	Dictyotaceae	Dictyota	Dictyota ceylanica1	Tohei Theophilus	Society	Tahiti	0-2m	17.5188	149.547
4977	PF	670	2018-07-02	Ochrophyta	Ectocarpales	Scytosiphonaceae	Pseudochnoospora	Pseudochnoospora implexa	Tohei Theophilus	Society	Tahiti	0-2m	17.5188	149.547
4969	PF	672	2018-07-02	Ochrophyta	Ectocarpales	Scytosiphonaceae	Hydroclathrus	Hydroclathrus tenuis	Tohei Theophilus	Society	Tahiti	0-2m	17.5206	149.355
4968	PF	674	2018-07-02	Ochrophyta	Ectocarpales	Scytosiphonaceae	Colpomenia	Colpomenia sinuosa	Tohei Theophilus	Society	Tahiti	0-2m	17.5206	149.355
5747	PF	675	2018-07-02	Ochrophyta	Dictyotales	Dictyotaceae	Dictyota	Dictyota hamifera	Tohei Theophilus	Society	Tahiti	0-2m	17.5195	149.544
4984	PF	677	2018-07-03	Ochrophyta	Dictyotales	Dictyotaceae	Dictyota	Dictyota hamifera	Tohei Theophilus	Society	Tahiti	0-2m	17.5182	149.526
4985	PF	676	2018-07-03	Ochrophyta	Ectocarpales	Scytosiphonaceae	Rosenvingea	Rosenvingea endiviifolia	Tohei Theophilus	Society	Tahiti	0-2m	17.5195	149.544
4983	PF	678	2018-07-04	Ochrophyta	Dictyotales	Dictyotaceae	Padina	Padina boryana	Tohei Theophilus	Society	Tahiti	0-2m	17.5208	149.533
4986	PF	679	2018-07-05	Ochrophyta	Dictyotales	Dictyotaceae	Dictyota	Dictyota hamifera	Tohei Theophilus	Society	Tahiti	0-2m	17.5187	149.525
4971	PF	680	2018-07-05	Ochrophyta	Dictyotales	Dictyotaceae	Dictyota	Dictyota sp.6FP	Tohei Theophilus	Society	Tahiti	0-2m	17.5191	149.534
5822	PF	638	2017-11-15	Chlorophyta	Bryopsidales	Caulerpaceae	Caulerpa	Caulerpa urvilleana	Mayalen Zubia	Gambiers	Mangareva	0-2m	23.1069	134.862
5807	PF	639	2017-11-15	Chlorophyta	Bryopsidales	Caulerpaceae	Caulerpa	Caulerpa racemosa var. macrophysa	Mayalen Zubia	Gambiers	Mangareva	0-2m	23.1069	134.862
5832	PF	648	2017-11-17	Chlorophyta	Bryopsidales	Caulerpaceae	Caulerpa	Caulerpa serrulata	Mayalen Zubia	Gambiers	Mangareva	0-2m	23.0873	134.97
5469	PF	689	2018-11-08	Chlorophyta	Ulvales	Ulvaceae	Ulva	Ulva pilifera	Mayalen Zubia	Society	Tahiti	0-2m	17.7311	149.331
5468	PF	690	2018-11-08	Chlorophyta	Ulvales	Ulvaceae	Ulva	Ulva cf. prolifera	Mayalen Zubia	Society	Tahiti	0-2m	17.7717	149.309
5150	PF	693	2018-11-18	Rhodophyta	Nemaliales	Galaxauraceae	Dichotomaria	Dichotomaria obtusata	Mayalen Zubia	Society	Tahiti	0-2m	17.7633	149.516
5394	PF	695	2018-11-23	Chlorophyta	Bryopsidales	Codiaceae	Codium	Codium arabicum	Mayalen Zubia	Society	Tahiti	0-2m	17.5179	149.511
5639	PF	696	2018-11-23	Chlorophyta	Bryopsidales	Halimedaceae	Halimeda	Halimeda macroloba	Mayalen Zubia	Society	Tahiti	0-2m	17.5179	149.511
5152	PF	697	2018-11-23	Rhodophyta	Nemaliales	Galaxauraceae	Galaxaura	Galaxaura divaricata	Mayalen Zubia	Society	Tahiti	0-2m	17.5179	149.511
5151	PF	698	2018-11-23	Rhodophyta	Nemaliales	Galaxauraceae	Actinotrichia	Actinotrichia fragilis	Mayalen Zubia	Society	Tahiti	0-2m	17.5179	149.511
5109	PF	699	2018-11-23	Rhodophyta	Gelidiales	Gelidiellaceae	Gelidiella	Gelidiella acerosa	Mayalen Zubia	Society	Tahiti	0-2m	17.5179	149.511
5149	PF	705	2019-01-22	Rhodophyta	Nemaliales	Galaxauraceae	Galaxaura	Galaxaura sp.2FP	Tohei Theophilus	Society	Tahiti	0-2m	17.6619	149.6
5356	PF	706	2019-01-22	Rhodophyta	Ceramiales	Rhodomelaceae	Amansia	Amansia rhodantha	Tohei Theophilus	Society	Tahiti	0-2m	17.6619	149.6
5638	PF	707	2019-01-22	Chlorophyta	Bryopsidales	Halimedaceae	Halimeda	Halimeda macroloba	Tohei Theophilus	Society	Tahiti	0-2m	17.6619	149.6
5355	PF	717	2019-02-08	Rhodophyta	Gigartinales	Cystocloniaceae	Hypnea	Hypnea sp.6FP	Georges Remoissenet	Society	Tahaa	x	16.5635	151.536
5357	PF	720	2019-02-14	Rhodophyta	Ceramiales	Spyridiaceae	Spyridia	Spyridia sp.2FP	Mayalen Zubia	Society	Moorea	x	17.481	149.816
5358	PF	718	2019-02-15	Rhodophyta	Gigartinales	Cystocloniaceae	Hypnea	Hypnea sp.6FP	Georges Remoissenet	Society	Tahaa	x	16.5635	151.536
5359	PF	719	2019-02-15	Rhodophyta	Gigartinales	Cystocloniaceae	Hypnea	Hypnea sp.6FP	Georges Remoissenet	Society	Tahaa	x	16.5635	151.536
5015	PF	721	2019-03-24	Ochrophyta	Ectocarpales	Scytosiphonaceae	Chnoospora	Chnoospora minima	Mayalen Zubia	Society	Tahiti	intertidal	17.5079	149.437
5303	PF	747e	2019-04-18	Rhodophyta	Ceramiales	Ceramiaceae	Dasya	Dasya sp.2FP	Christophe Vieira	Society	Tahiti	2-5m	17.5145	149.507
5194	PF	752	2019-04-18	Rhodophyta	Gracilariales	Gracilariaceae	Gracilaria	Gracilaria caudata	Mayalen Zubia	Society	Tahiti	x	17.5676	149.619
5196	PF	753	2019-04-18	Rhodophyta	Gracilariales	Gracilariaceae	Gracilaria	Gracilaria flabelliformis	Mayalen Zubia	Society	Tahiti	x	17.5676	149.619
5487	PF	754	2019-04-18	Chlorophyta	Bryopsidales	Bryopsidaceae	Bryopsis	Bryopsis pennata	Mayalen Zubia	Society	Tahiti	x	17.5676	149.619
5498	PF	755	2019-04-18	Chlorophyta	Cladophorales	Cladophoraceae	Cladophora	Cladophora vagabunda	Mayalen Zubia	Society	Tahiti	x	17.5676	149.619
5488	PF	757	2019-04-18	Chlorophyta	Bryopsidales	Bryopsidaceae	Bryopsis	Bryopsis pennata	Mayalen Zubia	Society	Tahiti	x	17.5676	149.619
5467	PF	758	2019-04-18	Chlorophyta	Ulvales	Ulvaceae	Ulva	Ulva lactuca	Mayalen Zubia	Society	Tahiti	x	17.5676	149.619
5466	PF	759	2019-04-18	Chlorophyta	Ulvales	Ulvaceae	Ulva	Ulva tepida	Mayalen Zubia	Society	Tahiti	x	17.5676	149.619
5464	PF	760	2019-04-18	Chlorophyta	Ulvales	Ulvaceae	Ulva	Ulva lactuca	Mayalen Zubia	Society	Tahiti	intertidal	17.5145	149.507
5016	PF	761	2019-04-18	Ochrophyta	Ectocarpales	Scytosiphonaceae	Chnoospora	Chnoospora minima	Mayalen Zubia	Society	Tahiti	intertidal	17.5145	149.507
5198	PF	763	2019-04-18	Rhodophyta	Gelidiales	Gelidiellaceae	Gelidiella	Gelidiella acerosa	Mayalen Zubia	Society	Tahiti	intertidal	17.5145	149.507
5197	PF	764	2019-04-18	Rhodophyta	Gigartinales	Cystocloniaceae	Hypnea	Hypnea sp.4FP	Mayalen Zubia	Society	Tahiti	intertidal	17.5145	149.507
5025	PF	765	2019-04-18	Ochrophyta	Ectocarpales	Scytosiphonaceae	Hydroclathrus	Hydroclathrus tenuis	Mayalen Zubia	Society	Tahiti	intertidal	17.5145	149.507
5148	PF	776	2019-05-13	Rhodophyta	Nemaliales	Liagoraceae	Liagora	Liagora sp.1FP	Mayalen Zubia	Tuamotu	Rangiroa	0-2m	14.9462	147.684
5453	PF	777	2019-05-13	Chlorophyta	Cladophorales	Cladophoraceae	Cladophora	Cladophora socialis	Mayalen Zubia	Tuamotu	Rangiroa	0-2m	14.9462	147.684
5085	PF	781	2019-05-13	Ochrophyta	Dictyotales	Dictyotaceae	Dictyota	Dictyota sp.8FP	Christophe Vieira	Tuamotu	Rangiroa	15m	14.9767	147.634
X	PF	782	2019-05-13	Rhodophyta	Gigartinales	Cystocloniaceae	Hypnea	Hypnea sp.8FP	Christophe Vieira	Tuamotu	Rangiroa	15m	14.9767	147.634
5237	PF	784	2019-05-13	Rhodophyta	Peyssonneliales	Peyssonneliaceae	Agissea	Agissea inamoena	Christophe Vieira	Tuamotu	Rangiroa	15m	14.9767	147.634
5057	PF	786a	2019-05-13	Ochrophyta	Dictyotales	Dictyotaceae	Dictyota	Dictyota friabilis	Christophe Vieira	Tuamotu	Rangiroa	15m	14.9767	147.634
X	PF	786-5	2019-05-13	Chlorophyta	Bryopsidales	Bryopsidaceae	Bryopsis	Bryopsis sp1FP	Christophe Vieira	Tuamotu	Rangiroa	15m	14.9767	147.634
5084	PF	787	2019-05-13	Ochrophyta	Dictyotales	Dictyotaceae	Dictyota	Dictyota friabilis	Christophe Vieira	Tuamotu	Rangiroa	15m	14.9767	147.634
5370	PF	788	2019-05-13	Rhodophyta	Gelidiales	Pterocladiaceae	Pterocladiella	Pterocladiella sp.1FP	Christophe Vieira	Tuamotu	Rangiroa	15m	14.9767	147.634
X	PF	790	2019-05-13	Rhodophyta	Gelidiales	Gelidiellaceae	Gelidiella	Gelidiella damseliana	Christophe Vieira	Tuamotu	Rangiroa	15m	14.9767	147.634
5793	PF	791	2019-05-13	Chlorophyta	Bryopsidales	Caulerpaceae	Caulerpa	Caulerpa chemnitzia	Christophe Vieira	Tuamotu	Rangiroa	15m	14.9767	147.634
5795	PF	792	2019-05-13	Chlorophyta	Bryopsidales	Caulerpaceae	Caulerpa	Caulerpa chemnitzia	Christophe Vieira	Tuamotu	Rangiroa	15m	14.9767	147.634
5081	PF	799	2019-05-13	Ochrophyta	Dictyotales	Dictyotaceae	Dictyota	Dictyota friabilis	Christophe Vieira	Tuamotu	Rangiroa	15m	14.9767	147.634
5082	PF	801	2019-05-13	Ochrophyta	Dictyotales	Dictyotaceae	Dictyota	Dictyota friabilis	Christophe Vieira	Tuamotu	Rangiroa	15m	14.9767	147.634
5239	PF	805	2019-05-13	Rhodophyta	Peyssonneliales	Peyssonneliaceae	Agissea	Agissea inamoena	Christophe Vieira	Tuamotu	Rangiroa	15m	14.9767	147.634
5236	PF	809	2019-05-13	Rhodophyta	Peyssonneliales	Peyssonneliaceae	Agissea	Agissea inamoena	Christophe Vieira	Tuamotu	Rangiroa	15m	14.9767	147.634
5147	PF	810	2019-05-14	Rhodophyta	Nemaliales	Liagoraceae	Liagora	Liagora sp.1FP	Mayalen Zubia	Tuamotu	Rangiroa	0-2m	14.9227	147.823
5823	PF	811	2019-05-14	Chlorophyta	Bryopsidales	Caulerpaceae	Caulerpa	Caulerpa urvilleana	Mayalen Zubia	Tuamotu	Rangiroa	0-2m	14.9227	147.823
5443	PF	812	2019-05-14	Chlorophyta	Cladophorales	Siphonocladaceae	Dictyosphaeria	Dictyosphaeria sp1FP	Mayalen Zubia	Tuamotu	Rangiroa	0-2m	14.9227	147.823
5635	PF	813	2019-05-14	Chlorophyta	Bryopsidales	Halimedaceae	Halimeda	Halimeda opuntia	Mayalen Zubia	Tuamotu	Rangiroa	0-2m	14.9227	147.823
5655	PF	814	2019-05-14	Chlorophyta	Bryopsidales	Halimedaceae	Halimeda	Halimeda distorta	Mayalen Zubia	Tuamotu	Rangiroa	0-2m	14.9227	147.823
5458	PF	815	2019-05-14	Chlorophyta	Cladophorales	Cladophoraceae	Cladophora	Cladophora socialis	Mayalen Zubia	Tuamotu	Rangiroa	0-2m	14.9227	147.823
5230	PF	819	2019-05-14	Rhodophyta	Ceramiales	Rhodomelaceae	Herposiphonia	Herposiphonia sp.	Mayalen Zubia	Tuamotu	Rangiroa	0-2m	14.9227	147.823
5051	PF	824	2019-05-14	Ochrophyta	Dictyotales	Dictyotaceae	Dictyota	Dictyota sp.8FP	Christophe Vieira	Tuamotu	Rangiroa	15m	14.9276	147.825
5238	PF	827	2019-05-14	Rhodophyta	Peyssonneliales	Peyssonneliaceae	Agissea	Agissea inamoena	Christophe Vieira	Tuamotu	Rangiroa	15m	14.9276	147.825
5830	PF	831	2019-05-14	Chlorophyta	Bryopsidales	Caulerpaceae	Caulerpa	Caulerpa taxifolia	Christophe Vieira	Tuamotu	Rangiroa	15m	14.9276	147.825
5791	PF	833	2019-05-14	Chlorophyta	Bryopsidales	Caulerpaceae	Caulerpa	Caulerpa chemnitzia	Christophe Vieira	Tuamotu	Rangiroa	15m	14.9276	147.825
5642	PF	834	2019-05-14	Chlorophyta	Bryopsidales	Halimedaceae	Halimeda	Halimeda heteromorpha	Christophe Vieira	Tuamotu	Rangiroa	15m	14.9276	147.825
5812	PF	836	2019-05-14	Chlorophyta	Bryopsidales	Caulerpaceae	Caulerpa	Caulerpa urvilleana	Christophe Vieira	Tuamotu	Rangiroa	15m	14.9276	147.825
5210	PF	837	2019-05-14	Rhodophyta	Ceramiales	Rhodomelaceae	Polysiphonia	Polysiphonia sp.1FP	Christophe Vieira	Tuamotu	Rangiroa	15m	14.9276	147.825
5209	PF	838	2019-05-14	Rhodophyta	Ceramiales	Wrangeliaceae	Griffithsia	Griffthisia sp.4FP	Christophe Vieira	Tuamotu	Rangiroa	15m	14.9276	147.825
5209	PF	838e	2019-05-14	Rhodophyta	Ceramiales	Ceramiaceae	Gayliella	Gayliella sp.2FP	Christophe Vieira	Tuamotu	Rangiroa	15m	14.9276	147.825
5211	PF	839	2019-05-14	Rhodophyta	Ceramiales	Rhodomelaceae	Chondria	Chondria sp.1FP	Christophe Vieira	Tuamotu	Rangiroa	15m	14.9276	147.825
5820	PF	841	2019-05-14	Chlorophyta	Bryopsidales	Caulerpaceae	Caulerpa	Caulerpa urvilleana	Christophe Vieira	Tuamotu	Rangiroa	15m	14.9276	147.825
5091	PF	842	2019-05-14	Ochrophyta	Dictyotales	Dictyotaceae	Dictyota	Dictyota sp.8FP	Christophe Vieira	Tuamotu	Rangiroa	15m	14.9276	147.825
5073	PF	843	2019-05-14	Ochrophyta	Dictyotales	Dictyotaceae	Dictyota	Dictyota sp.8FP	Christophe Vieira	Tuamotu	Rangiroa	15m	14.9276	147.825
5074	PF	844	2019-05-14	Ochrophyta	Dictyotales	Dictyotaceae	Dictyota	Dictyota sp.8FP	Christophe Vieira	Tuamotu	Rangiroa	15m	14.9276	147.825
5789	PF	846	2019-05-14	Chlorophyta	Bryopsidales	Caulerpaceae	Caulerpa	Caulerpa chemnitzia	Mayalen Zubia	Tuamotu	Rangiroa	2-5m	14.9458	147.711
5597	PF	848	2019-05-14	Chlorophyta	Bryopsidales	Halimedaceae	Halimeda	Halimeda micronesica	Mayalen Zubia	Tuamotu	Rangiroa	2-5m	14.9458	147.711
5207	PF	849	2019-05-14	Rhodophyta	Gigartinales	Cystocloniaceae	Hypnea	Hypnea sp.8FP	Mayalen Zubia	Tuamotu	Rangiroa	2-5m	14.9458	147.711
5092	PF	850	2019-05-14	Ochrophyta	Dictyotales	Dictyotaceae	Dictyota	Dictyota friabilis	Mayalen Zubia	Tuamotu	Rangiroa	2-5m	14.9458	147.711
5607	PF	852	2019-05-14	Chlorophyta	Bryopsidales	Halimedaceae	Halimeda	Halimeda lacunalis	Christophe Vieira	Tuamotu	Rangiroa	20m	14.953	147.709
5203	PF	855	2019-05-14	Rhodophyta	Peyssonneliales	Peyssonneliaceae	Agissea	Agissea inamoena	Christophe Vieira	Tuamotu	Rangiroa	20m	14.953	147.709
5205	PF	857	2019-05-14	Rhodophyta	Rhodymeniales	Rhodymeniaceae	Halopeltis	Halopeltis sp.1FP	Christophe Vieira	Tuamotu	Rangiroa	20m	14.953	147.709
5841	PF	859	2019-05-15	Chlorophyta	Bryopsidales	Caulerpaceae	Caulerpa	Caulerpa serrulata	Christophe Vieira	Tuamotu	Rangiroa	5m	14.9902	147.605
5054	PF	864	2019-05-15	Ochrophyta	Dictyotales	Dictyotaceae	Dictyota	Dictyota bartayresiana	Christophe Vieira	Tuamotu	Rangiroa	intertidal	14.9918	147.597
5086	PF	865	2019-05-15	Ochrophyta	Dictyotales	Dictyotaceae	Dictyota	Dictyota friabilis	Christophe Vieira	Tuamotu	Rangiroa	intertidal	14.9862	147.611
5454	PF	868	2019-05-15	Chlorophyta	Cladophorales	Cladophoraceae	Cladophora	Cladophora catenata	Christophe Vieira	Tuamotu	Rangiroa	intertidal	14.9862	147.611
5840	PF	870	2019-05-15	Chlorophyta	Bryopsidales	Caulerpaceae	Caulerpa	Caulerpa serrulata	Christophe Vieira	Tuamotu	Rangiroa	intertidal	14.9862	147.611
5442	PF	871e	2019-05-15	Chlorophyta	Cladophorales	Siphonocladaceae	Dictyosphaeria	Dictyosphaeria versluysii	Christophe Vieira	Tuamotu	Rangiroa	intertidal	14.9862	147.611
5621	PF	873	2019-05-15	Chlorophyta	Bryopsidales	Halimedaceae	Halimeda	Halimeda taenicola	Christophe Vieira	Tuamotu	Rangiroa	20m	14.9718	147.622
5599	PF	874	2019-05-15	Chlorophyta	Bryopsidales	Halimedaceae	Halimeda	Halimeda micronesica	Christophe Vieira	Tuamotu	Rangiroa	20m	14.9718	147.622
5609	PF	875	2019-05-15	Chlorophyta	Bryopsidales	Halimedaceae	Halimeda	Halimeda taenicola	Christophe Vieira	Tuamotu	Rangiroa	20m	14.9718	147.622
5659	PF	876	2019-05-15	Chlorophyta	Bryopsidales	Halimedaceae	Halimeda	Halimeda distorta	Christophe Vieira	Tuamotu	Rangiroa	20m	14.9718	147.622
5657	PF	877	2019-05-15	Chlorophyta	Bryopsidales	Halimedaceae	Halimeda	Halimeda distorta	Christophe Vieira	Tuamotu	Rangiroa	20m	14.9718	147.622
5200	PF	885	2019-05-15	Rhodophyta	Ceramiales	Rhodomelaceae	Palisada	Palisada sp.1FP	Christophe Vieira	Tuamotu	Rangiroa	20m	14.9718	147.622
5600	PF	890	2019-05-15	Chlorophyta	Bryopsidales	Halimedaceae	Halimeda	Halimeda micronesica	Mayalen Zubia	Tuamotu	Rangiroa	0-2m	15.2381	147.707
5802	PF	892A	2019-05-15	Chlorophyta	Bryopsidales	Caulerpaceae	Caulerpa	Caulerpa webbiana var. pickeringii	Mayalen Zubia	Tuamotu	Rangiroa	0-2m	15.2381	147.707
5802	PF	892B	2019-05-15	Chlorophyta	Bryopsidales	Caulerpaceae	Caulerpa	Caulerpa webbiana var. pickeringii	Mayalen Zubia	Tuamotu	Rangiroa	0-2m	15.2381	147.707
5802	PF	892C	2019-05-15	Chlorophyta	Bryopsidales	Caulerpaceae	Caulerpa	Caulerpa webbiana var. pickeringii	Mayalen Zubia	Tuamotu	Rangiroa	0-2m	15.2381	147.707
5811	PF	893A	2019-05-15	Chlorophyta	Bryopsidales	Caulerpaceae	Caulerpa	Caulerpa urvilleana	Mayalen Zubia	Tuamotu	Rangiroa	0-2m	15.2381	147.707
5811	PF	893B	2019-05-15	Chlorophyta	Bryopsidales	Caulerpaceae	Caulerpa	Caulerpa urvilleana	Mayalen Zubia	Tuamotu	Rangiroa	0-2m	15.2381	147.707
5811	PF	893C	2019-05-15	Chlorophyta	Bryopsidales	Caulerpaceae	Caulerpa	Caulerpa urvilleana	Mayalen Zubia	Tuamotu	Rangiroa	0-2m	15.2381	147.707
5811	PF	893D	2019-05-15	Chlorophyta	Bryopsidales	Caulerpaceae	Caulerpa	Caulerpa urvilleana	Mayalen Zubia	Tuamotu	Rangiroa	0-2m	15.2381	147.707
5461	PF	896	2019-05-15	Chlorophyta	Cladophorales	Cladophoraceae	Cladophora	Cladophora catenata	Mayalen Zubia	Tuamotu	Rangiroa	0-2m	15.2381	147.707
5410	PF	897	2019-05-15	Chlorophyta	Cladophorales	Siphonocladaceae	Dictyosphaeria	Dictyosphaeria sp1FP	Mayalen Zubia	Tuamotu	Rangiroa	0-2m	15.2381	147.707
5821	PF	907	2019-05-16	Chlorophyta	Bryopsidales	Caulerpaceae	Caulerpa	Caulerpa urvilleana	Christophe Vieira	Tuamotu	Rangiroa	20m	14.9719	147.622
5420	PF	918	2019-05-16	Chlorophyta	Cladophorales	Siphonocladaceae	Dictyosphaeria	Dictyosphaeria sp1FP	Christophe Vieira	Tuamotu	Rangiroa	20m	14.9357	147.702
5611	PF	923	2019-05-16	Chlorophyta	Bryopsidales	Halimedaceae	Halimeda	Halimeda taenicola	Christophe Vieira	Tuamotu	Rangiroa	20m	14.9357	147.702
5093	PF	925	2019-05-16	Ochrophyta	Dictyotales	Dictyotaceae	Dictyota	Dictyota friabilis	Mayalen Zubia	Tuamotu	Rangiroa	0-2m	14.9548	147.668
5249	PF	926	2019-05-16	Rhodophyta	Corallinales	Corallinaceae	Jania	Jania sp.2FP	Mayalen Zubia	Tuamotu	Rangiroa	0-2m	14.9548	147.668
5094	PF	927	2019-05-16	Ochrophyta	Dictyotales	Dictyotaceae	Dictyota	Dictyota friabilis	Mayalen Zubia	Tuamotu	Rangiroa	0-2m	14.9548	147.668
5063	PF	928	2019-05-16	Ochrophyta	Dictyotales	Dictyotaceae	Dictyota	Dictyota friabilis	Mayalen Zubia	Tuamotu	Rangiroa	0-2m	14.9548	147.668
5430	PF	929	2019-05-16	Chlorophyta	Cladophorales	Valoniaceae	Valonia	Valonia ventricosa	Mayalen Zubia	Tuamotu	Rangiroa	0-2m	14.9548	147.668
5839	PF	934A	2019-05-17	Chlorophyta	Bryopsidales	Caulerpaceae	Caulerpa	Caulerpa serrulata	Mayalen Zubia	Tuamotu	Rangiroa	0-2m	15.0189	147.758
5839	PF	934B	2019-05-17	Chlorophyta	Bryopsidales	Caulerpaceae	Caulerpa	Caulerpa serrulata	Mayalen Zubia	Tuamotu	Rangiroa	0-2m	15.0189	147.758
5839	PF	934C	2019-05-17	Chlorophyta	Bryopsidales	Caulerpaceae	Caulerpa	Caulerpa serrulata	Mayalen Zubia	Tuamotu	Rangiroa	0-2m	15.0189	147.758
5839	PF	934D	2019-05-17	Chlorophyta	Bryopsidales	Caulerpaceae	Caulerpa	Caulerpa serrulata	Mayalen Zubia	Tuamotu	Rangiroa	0-2m	15.0189	147.758
5229	PF	938	2019-05-17	Rhodophyta	Ceramiales	Rhodomelaceae	Palisada	Palisada sp.1FP	Mayalen Zubia	Tuamotu	Rangiroa	0-2m	15.0189	147.758
5658	PF	939	2019-05-17	Chlorophyta	Bryopsidales	Halimedaceae	Halimeda	Halimeda distorta	Mayalen Zubia	Tuamotu	Rangiroa	0-2m	15.0189	147.758
5656	PF	940	2019-05-17	Chlorophyta	Bryopsidales	Halimedaceae	Halimeda	Halimeda distorta	Mayalen Zubia	Tuamotu	Rangiroa	0-2m	15.0189	147.758
5614	PF	941	2019-05-17	Chlorophyta	Bryopsidales	Halimedaceae	Halimeda	Halimeda taenicola	Mayalen Zubia	Tuamotu	Rangiroa	0-2m	15.0189	147.758
5184	PF	942	2019-05-17	Rhodophyta	Ceramiales	Rhodomelaceae	Palisada	Palisada sp.1FP	Mayalen Zubia	Tuamotu	Rangiroa	0-2m	15.0189	147.758
5183	PF	943	2019-05-17	Rhodophyta	Ceramiales	Rhodomelaceae	Palisada	Palisada sp.1FP	Mayalen Zubia	Tuamotu	Rangiroa	0-2m	15.0189	147.758
5146	PF	945	2019-05-17	Rhodophyta	Nemaliales	Liagoraceae	Liagora	Liagora sp.1FP	Mayalen Zubia	Tuamotu	Rangiroa	0-2m	15.0189	147.758
X	PF	948	2019-05-17	Chlorophyta	Cladophorales	Anadyomenaceae	Anadyomene	Anadyomene saldanhae	Mayalen Zubia	Tuamotu	Rangiroa	0-2m	15.0189	147.758
5227	PF	949	2019-05-17	Rhodophyta	Ceramiales	Rhodomelaceae	Chondria	Chondria sp.4FP	Mayalen Zubia	Tuamotu	Rangiroa	0-2m	15.0189	147.758
5206	PF	950	2019-05-17	Rhodophyta	Ceramiales	Rhodomelaceae	Chondria	Chondria sp.4FP	Mayalen Zubia	Tuamotu	Rangiroa	0-2m	15.0189	147.758
5381	PF	951	2019-05-17	Chlorophyta	Bryopsidales	Udoteaceae	Avrainvillea	Avrainvillea amadelpha	Mayalen Zubia	Tuamotu	Rangiroa	0-2m	15.0189	147.758
5208	PF	952	2019-05-17	Rhodophyta	Ceramiales	Rhodomelaceae	Polysiphonia	Polysiphonia sp	Mayalen Zubia	Tuamotu	Rangiroa	0-2m	15.0189	147.758
5450	PF	953	2019-05-17	Chlorophyta	Dasycladales	Polyphysaceae	Parvocaulis	Parvocaulus parvulus	Mayalen Zubia	Tuamotu	Rangiroa	0-2m	15.0189	147.758
5225	PF	955	2019-05-17	Rhodophyta	Ceramiales	Ceramiaceae	Centroceras	Centroceras sp.2FP	Mayalen Zubia	Tuamotu	Rangiroa	0-2m	15.0189	147.758
5484	PF	956A	2019-05-17	Chlorophyta	Bryopsidales	Bryopsidaceae	Bryopsis	Bryopsis sp2FP	Mayalen Zubia	Tuamotu	Rangiroa	0-2m	15.0189	147.758
5484	PF	956B	2019-05-17	Chlorophyta	Bryopsidales	Bryopsidaceae	Bryopsis	Bryopsis sp2FP	Mayalen Zubia	Tuamotu	Rangiroa	0-2m	15.0189	147.758
5483	PF	957	2019-05-17	Chlorophyta	Bryopsidales	Bryopsidaceae	Bryopsis	Bryopsis sp2FP	Mayalen Zubia	Tuamotu	Rangiroa	0-2m	15.0189	147.758
5224	PF	958	2019-05-17	Rhodophyta	Ceramiales	Rhodomelaceae	Chondrophycus	Chdondrophycus sp.1FP	Mayalen Zubia	Tuamotu	Rangiroa	0-2m	15.0189	147.758
5226	PF	962	2019-05-17	Rhodophyta	Ceramiales	Ceramiaceae	Gayliella	Gayliella sp.5FP	Mayalen Zubia	Tuamotu	Rangiroa	0-2m	15.0189	147.758
5145	PF	963	2019-05-17	Rhodophyta	Nemaliales	Liagoraceae	Liagora	Liagora sp.1FP	Mayalen Zubia	Tuamotu	Rangiroa	0-2m	15.0189	147.758
5095	PF	964	2019-05-17	Ochrophyta	Dictyotales	Dictyotaceae	Dictyota	Dictyota sp.8FP	Christophe Vieira	Tuamotu	Rangiroa	15m	15.0189	147.758
5797	PF	972	2019-05-17	Chlorophyta	Bryopsidales	Caulerpaceae	Caulerpa	Caulerpa chemnitzia	Christophe Vieira	Tuamotu	Rangiroa	15m	15.0189	147.758
5819	PF	973	2019-05-17	Chlorophyta	Bryopsidales	Caulerpaceae	Caulerpa	Caulerpa urvilleana	Christophe Vieira	Tuamotu	Rangiroa	15m	15.0189	147.758
5610	PF	974	2019-05-17	Chlorophyta	Bryopsidales	Halimedaceae	Halimeda	Halimeda taenicola	Christophe Vieira	Tuamotu	Rangiroa	15m	15.0189	147.758
5608	PF	975	2019-05-17	Chlorophyta	Bryopsidales	Halimedaceae	Halimeda	Halimeda taenicola	Christophe Vieira	Tuamotu	Rangiroa	15m	15.0189	147.758
5217	PF	976	2019-05-17	Rhodophyta	Ceramiales	Rhodomelaceae	Palisada	Palisada sp.1FP	Christophe Vieira	Tuamotu	Rangiroa	15m	15.0189	147.758
5372	PF	977	2019-05-17	Rhodophyta	Ceramiales	Rhodomelaceae	Chondria	Chondria sp.2FP	Christophe Vieira	Tuamotu	Rangiroa	15m	15.0189	147.758
5221	PF	978	2019-05-17	Rhodophyta	Gigartinales	Halymeniaceae	Dissimularia	Dissimularia umbraticola	Christophe Vieira	Tuamotu	Rangiroa	15m	15.0189	147.758
5219	PF	980	2019-05-17	Rhodophyta	Ceramiales	Rhodomelaceae	Chondria	Chondria sp.2FP	Christophe Vieira	Tuamotu	Rangiroa	15m	15.0189	147.758
5241	PF	981	2019-05-17	Rhodophyta	Corallinales	Mastophoraceae	Mastophora	Mastophora pacifica	Christophe Vieira	Tuamotu	Rangiroa	15m	15.0189	147.758
5215	PF	982	2019-05-17	Rhodophyta	Peyssonneliales	Peyssonneliaceae	Agissea	Agissea inamoena	Christophe Vieira	Tuamotu	Rangiroa	15m	15.0189	147.758
5216	PF	983	2019-05-17	Rhodophyta	Peyssonneliales	Peyssonneliaceae	Agissea	Agissea inamoena	Christophe Vieira	Tuamotu	Rangiroa	15m	15.0189	147.758
5424	PF	993	2019-05-17	Chlorophyta	Cladophorales	Valoniaceae	Valonia	Valonia fastigiata	Christophe Vieira	Tuamotu	Rangiroa	15m	15.0997	147.922
5213	PF	996	2019-05-17	Rhodophyta	Gigartinales	Halymeniaceae	Dissimularia	Dissimularia umbraticola	Christophe Vieira	Tuamotu	Rangiroa	15m	15.0997	147.922
5214	PF	997	2019-05-17	Rhodophyta	Ceramiales	Rhodomelaceae	Chondria	Chondria sp.4FP	Christophe Vieira	Tuamotu	Rangiroa	15m	15.0997	147.922
5598	PF	1002	2019-05-17	Chlorophyta	Bryopsidales	Halimedaceae	Halimeda	Halimeda micronesica	Mayalen Zubia	Tuamotu	Rangiroa	0-2m	15.0991	147.926
5096	PF	1003	2019-05-17	Ochrophyta	Dictyotales	Dictyotaceae	Dictyota	Dictyota sp.8FP	Mayalen Zubia	Tuamotu	Rangiroa	0-2m	15.0991	147.926
5212	PF	1006	2019-05-17	Rhodophyta	Ceramiales	Rhodomelaceae	Chondria	Chondria sp.5FP	Mayalen Zubia	Tuamotu	Rangiroa	0-2m	15.0991	147.926
5387	PF	1011	2019-05-29	Chlorophyta	Bryopsidales	Codiaceae	Codium	Codium geppiorum	Christophe Vieira	Society	Tetiaroa	2-5m	17.0122	149.563
5324	PF	1012	2019-05-29	Rhodophyta	Rhodymeniales	Lomentariaceae	Ceratodictyon	Ceratodictyon sp.1FP	Christophe Vieira	Society	Tetiaroa	2-5m	17.0122	149.563
5097	PF	1017	2019-05-29	Ochrophyta	Dictyotales	Dictyotaceae	Dictyota	Dictyota sp.10FP	Christophe Vieira	Society	Tetiaroa	2-5m	17.0122	149.563
5069	PF	1018	2019-05-29	Ochrophyta	Dictyotales	Dictyotaceae	Dictyota	Dictyota sp.10FP	Christophe Vieira	Society	Tetiaroa	2-5m	17.0122	149.563
5323	PF	1019	2019-05-29	Rhodophyta	Ceramiales	Rhodomelaceae	Laurencia	Laurencia sp.3FP	Christophe Vieira	Society	Tetiaroa	2-5m	17.0122	149.563
5055	PF	1020	2019-05-29	Ochrophyta	Dictyotales	Dictyotaceae	Dictyota	Dictyota sp.3FP	Christophe Vieira	Society	Tetiaroa	2-5m	17.0122	149.563
5322	PF	1021	2019-05-29	Rhodophyta	Ceramiales	Rhodomelaceae	Polysiphonia	Polysiphonia sp.5FP	Christophe Vieira	Society	Tetiaroa	2-5m	17.0122	149.563
5321	PF	1022	2019-05-29	Rhodophyta	Ceramiales	Rhodomelaceae	Laurencia	Laurencia sp.3FP	Christophe Vieira	Society	Tetiaroa	2-5m	17.0122	149.563
5415	PF	1023	2019-05-29	Chlorophyta	Cladophorales	Siphonocladaceae	Dictyosphaeria	Dictyosphaeria sp4FP	Christophe Vieira	Society	Tetiaroa	2-5m	17.0122	149.563
5088	PF	1034	2019-05-29	Ochrophyta	Dictyotales	Dictyotaceae	Dictyota	Dictyota sp.10FP	Christophe Vieira	Society	Tetiaroa	0-2m	17.012	149.565
X	PF	1037e	2019-05-29	Rhodophyta	Gelidiales	Pterocladiaceae	Pterocladiella	Pterocladiella sp.3FP	Christophe Vieira	Society	Tetiaroa	0-2m	17.012	149.565
5337	PF	1035	2019-05-29	Rhodophyta	Gelidiales	Gelidiellaceae	Gelidiella	Gelidiella fanii	Christophe Vieira	Society	Tetiaroa	0-2m	17.012	149.565
5335	PF	1040	2019-05-30	Rhodophyta	Gigartinales	Cystocloniaceae	Hypnea	Hypnea sp.2FP	Christophe Vieira	Society	Tetiaroa	2-5m	16.993	149.566
5334	PF	1041	2019-05-30	Rhodophyta	Ceramiales	Rhodomelaceae	Chondria	Chondria sp.2FP	Christophe Vieira	Society	Tetiaroa	2-5m	16.993	149.566
5334	PF	1041e	2019-05-30	Rhodophyta	Ceramiales	Wrangeliaceae	Griffithsia	Griffthisia sp.2FP	Christophe Vieira	Society	Tetiaroa	2-5m	16.993	149.566
5067	PF	1043	2019-05-30	Ochrophyta	Dictyotales	Dictyotaceae	Dictyota	Dictyota sp.10FP	Christophe Vieira	Society	Tetiaroa	2-5m	16.993	149.566
5328	PF	1042e	2019-05-30	Rhodophyta	Ceramiales	Ceramiaceae	Gayliella	Gayliella sp.2FP	Christophe Vieira	Society	Tetiaroa	2-5m	16.993	149.566
5336	PF	1045	2019-05-30	Rhodophyta	Gelidiales	Pterocladiaceae	Pterocladiella	Pterocladiella sp.1FP	Christophe Vieira	Society	Tetiaroa	2-5m	16.993	149.566
5329	PF	1046	2019-05-30	Rhodophyta	Gelidiales	Gelidiellaceae	Gelidiella	Gelidiella fanii	Christophe Vieira	Society	Tetiaroa	2-5m	16.993	149.566
5247	PF	1047	2019-05-30	Rhodophyta	Corallinales	Corallinaceae	Jania	Jania sp.2FP	Christophe Vieira	Society	Tetiaroa	2-5m	16.993	149.566
5068	PF	1048	2019-05-30	Ochrophyta	Dictyotales	Dictyotaceae	Dictyota	Dictyota sp.9FP	Christophe Vieira	Society	Tetiaroa	2-5m	16.993	149.566
5087	PF	1049	2019-05-30	Ochrophyta	Dictyotales	Dictyotaceae	Dictyota	Dictyota friabilis	Christophe Vieira	Society	Tetiaroa	2-5m	16.993	149.566
5326	PF	1053	2019-05-30	Rhodophyta	Ceramiales	Delesseriaceae	Haloplegma	Haloplegma sp.1FP	Christophe Vieira	Society	Tetiaroa	2-5m	16.9885	149.561
5417	PF	1054	2019-05-30	Chlorophyta	Cladophorales	Siphonocladaceae	Dictyosphaeria	Dictyosphaeria sp3FP	Christophe Vieira	Society	Tetiaroa	2-5m	16.9885	149.561
5475	PF	1056	2019-05-30	Chlorophyta	Ulvales	Ulvaceae	Ulva	Ulva pilifera	Christophe Vieira	Society	Tetiaroa	2-5m	16.9885	149.561
5416	PF	1058	2019-05-30	Chlorophyta	Cladophorales	Siphonocladaceae	Dictyosphaeria	Dictyosphaeria sp1FP	Christophe Vieira	Society	Tetiaroa	2-5m	16.9885	149.561
5246	PF	1062	2019-05-30	Rhodophyta	Corallinales	Corallinaceae	Jania	Jania sp.	Christophe Vieira	Society	Tetiaroa	2-5m	16.9885	149.561
5330	PF	1065	2019-05-30	Rhodophyta	Ceramiales	Rhodomelaceae	Herposiphonia	Herposiphonia sp.2FP	Christophe Vieira	Society	Tetiaroa	10m	17.0023	149.568
5330	PF	1065e	2019-05-30	Rhodophyta	Ceramiales	Ceramiaceae	Gayliella	Gayliella sp.4FP	Christophe Vieira	Society	Tetiaroa	10m	17.0023	149.568
5331	PF	1078	30/05/19	Rhodophyta	Peyssonneliales	Peyssonneliaceae	Peyssonnelia	Peyssonnelia sp.3FP	Christophe Vieira	Society	Tetiaroa	0-2m	17.0188	149.534
5331	PF	1078e	2019-05-30	Rhodophyta	Ceramiales	Dasyaceae	Dasya	Dasya sp.2FP	Christophe Vieira	Society	Tetiaroa	0-2m	17.0188	149.534
5332	PF	1072	30/05/19	Rhodophyta	Ceramiales	Ceramiaceae	Centroceras	Centroceras sp,4FP	Christophe Vieira	Society	Tetiaroa	10m	17.0023	149.568
5261	PF	1079e	2019-05-30	Rhodophyta	Ceramiales	Ceramiaceae	Gayliella	Gayliella sp.4FP	Christophe Vieira	Society	Tetiaroa	0-2m	17.0188	149.534
5327	PF	1087	2019-05-31	Rhodophyta	Ceramiales	Rhodomelaceae	Polysiphonia	Polysiphonia sp.1FP	Christophe Vieira	Society	Tetiaroa	2-5m	16.9923	149.572
5338	PF	1088	2019-05-31	Rhodophyta	Ceramiales	Rhodomelaceae	Laurencia	Laurencia sp.1FP	Christophe Vieira	Society	Tetiaroa	2-5m	16.9923	149.572
5620	PF	1093	2019-01-06	Chlorophyta	Bryopsidales	Halimedaceae	Halimeda	Halimeda taenicola	Christophe Vieira	Society	Tetiaroa	32m	17.0532	149.546
5626	PF	1094	2019-01-06	Chlorophyta	Bryopsidales	Halimedaceae	Halimeda	Halimeda minima	Christophe Vieira	Society	Tetiaroa	32m	17.0532	149.546
X	PF	1099	2019-01-06	Rhodophyta	Rhodymeniales	Rhodymeniaceae	Hypoglossum	Hypoglossum sp.1FP	Christophe Vieira	Society	Tetiaroa	32m	17.0532	149.546
5315	PF	1103	2019-01-06	Rhodophyta	Ceramiales	Wrangeliaceae	Haloplegma	Haloplegma sp.1FP	Christophe Vieira	Society	Tetiaroa	18m	17.0068	149.595
5089	PF	1104	2019-01-06	Ochrophyta	Dictyotales	Dictyotaceae	Dictyota	Dictyota sp.5FP	Christophe Vieira	Society	Tetiaroa	18m	17.0068	149.595
5056	PF	1107	2019-01-06	Ochrophyta	Dictyotales	Dictyotaceae	Dictyota	Dictyota sp.1FP	Christophe Vieira	Society	Tetiaroa	18m	17.0068	149.595
5308	PF	1108	2019-01-06	Rhodophyta	Ceramiales	Wrangeliaceae	Haloplegma	Haloplegma sp.1FP	Christophe Vieira	Society	Tetiaroa	18m	17.0068	149.595
5318	PF	1110	2019-01-06	Rhodophyta	Ceramiales	Rhodomelaceae	Chondrophycus	Chondrophycus sp.3FP	Christophe Vieira	Society	Tetiaroa	18m	17.0068	149.595
X	PF	1111	2019-01-06	Rhodophyta	Corallinales	Corallinaceae	Mastophora	Mastophora pacifica	Christophe Vieira	Society	Tetiaroa	18m	17.0068	149.595
5312	PF	1112	2019-01-06	Rhodophyta	Ceramiales	Delesseriaceae	Hypoglossum	Hypoglossum sp.1FP	Christophe Vieira	Society	Tetiaroa	18m	17.0068	149.595
5313	PF	1114	2019-01-06	Rhodophyta	Ceramiales	Wrangeliaceae	Haloplegma	Haloplegma sp.1FP	Christophe Vieira	Society	Tetiaroa	18m	17.0068	149.595
5179	PF	1117	2019-03-06	Rhodophyta	Gigartinales	Dumontiaceae	Gibsmithia	Gibsmithia indopacifica	Christophe Vieira	Society	Tetiaroa	40m	17.0023	149.535
5165	PF	1118	2019-03-06	Rhodophyta	Nemaliales	Galaxauraceae	Actinotrichia	Actinotrichia sp.1FP	Christophe Vieira	Society	Tetiaroa	40m	17.0023	149.535
5319	PF	1119	2019-03-06	Rhodophyta	Gigartinales	Corynocystaceae	Corynocystis	Corynocystis prostata	Christophe Vieira	Society	Tetiaroa	40m	17.0023	149.535
5307	PF	1121	2019-03-06	Rhodophyta	Ceramiales	Rhodomelaceae	Chondrophycus	Chondrophycus sp.3FP	Christophe Vieira	Society	Tetiaroa	40m	17.0023	149.535
5306	PF	1124	2019-03-06	Rhodophyta	Ceramiales	Wrangeliaceae	Haloplegma	Haloplegma sp.1FP	Christophe Vieira	Society	Tetiaroa	40m	17.0023	149.535
5325	PF	1126	2019-03-06	Rhodophyta	Ceramiales	Rhodomelaceae	Chondrophycus	Chondrophycus sp.3FP	Christophe Vieira	Society	Tetiaroa	40m	17.0023	149.535
X	PF	1132	2019-03-06	Rhodophyta	Rhodymeniales	Rhodymeniaceae	Botryocladia	Botryocladia sp.1FP	Christophe Vieira	Society	Tetiaroa	40m	17.0023	149.535
5310	PF	1134	2019-03-06	Rhodophyta	Ceramiales	Rhodomelaceae	Chondria	Chondria sp.7FP	Christophe Vieira	Society	Tetiaroa	40m	17.0023	149.535
5309	PF	1135	2019-03-06	Rhodophyta	Ceramiales	Wrangeliaceae	Haloplegma	Haloplegma sp.1FP	Christophe Vieira	Society	Tetiaroa	40m	17.0023	149.535
5311	PF	1141	2019-03-06	Rhodophyta	Ceramiales	Rhodomelaceae	Chondria	Chondria sp.7FP	Christophe Vieira	Society	Tetiaroa	20m	16.9854	149.551
5473	PF	1144a	2019-06-20	Chlorophyta	Ulvales	Ulvaceae	Ulva	Ulva cf. prolifera	Mayalen Zubia	Society	Tahiti	intertidal	17.7449	149.161
5472	PF	1144b	2019-06-20	Chlorophyta	Ulvales	Ulvaceae	Ulva	Ulva lactuca	Mayalen Zubia	Society	Tahiti	intertidal	17.7449	149.161
5427	PF	1145	2019-06-24	Chlorophyta	Cladophorales	Valoniaceae	Valonia	Valonia ventricosa	Mayalen Zubia	Society	Moorea	0-2m	17.5025	149.924
5644	PF	1147	2019-06-24	Chlorophyta	Bryopsidales	Halimedaceae	Halimeda	Halimeda heteromorpha	Mayalen Zubia	Society	Moorea	0-2m	17.5025	149.924
X	PF	1143	2019-03-06	Rhodophyta	Ceramiales	Ceramiaceae	Ceramium	Ceramium sp.4FP	Christophe Vieira	Society	Tetiaroa	20m	16.9854	149.551
5287	PF	1149	2019-06-24	Rhodophyta	Ceramiales	Rhodomelaceae	Amansia	Amansia rhodantha	Mayalen Zubia	Society	Moorea	0-2m	17.5025	149.924
5447	PF	1150	2019-06-24	Chlorophyta	Cladophorales	Boodleaceae	Boodlea	Boodlea sp1FPa	Mayalen Zubia	Society	Moorea	0-2m	17.5025	149.924
5787	PF	1151	2019-06-24	Chlorophyta	Bryopsidales	Caulerpaceae	Caulerpa	Caulerpa chemnitzia	Mayalen Zubia	Society	Moorea	0-2m	17.5025	149.924
5258	PF	1152	2019-06-24	Rhodophyta	Corallinales	Corallinaceae	Amphiroa	Amphiroa valonioides	Mayalen Zubia	Society	Moorea	0-2m	17.5025	149.924
5290	PF	1153	2019-06-24	Rhodophyta	Ceramiales	Wrangeliaceae	Haloplegma	Haloplegma sp.1FP	Mayalen Zubia	Society	Moorea	0-2m	17.5025	149.924
5164	PF	1154	2019-06-24	Rhodophyta	Nemaliales	Galaxauraceae	Galaxaura	Galaxaura sp.1FP	Mayalen Zubia	Society	Moorea	0-2m	17.5025	149.924
5164	PF	1154e	2019-06-24	Rhodophyta	Ceramiales	Ceramiaceae	Ceramium	Ceramium sp.2FP	Mayalen Zubia	Society	Moorea	0-2m	17.5025	149.924
5378	PF	1156	2019-06-24	Chlorophyta	Bryopsidales	Udoteaceae	Avrainvillea	Avrainvillea amadelpha	Mayalen Zubia	Society	Moorea	0-2m	17.5025	149.924
5833	PF	1157	2019-06-24	Chlorophyta	Bryopsidales	Caulerpaceae	Caulerpa	Caulerpa serrulata	Mayalen Zubia	Society	Moorea	0-2m	17.5025	149.924
5245	PF	1158	2019-06-24	Rhodophyta	Corallinales	Corallinaceae	Jania	Jania sp.2FP	Mayalen Zubia	Society	Moorea	0-2m	17.5025	149.924
5806	PF	1159	2019-06-24	Chlorophyta	Bryopsidales	Caulerpaceae	Caulerpa	Caulerpa racemosa var. macrophysa	Mayalen Zubia	Society	Moorea	0-2m	17.5025	149.924
5616	PF	1165	2019-06-24	Chlorophyta	Bryopsidales	Halimedaceae	Halimeda	Halimeda taenicola	Mayalen Zubia	Society	Moorea	0-2m	17.5025	149.924
5627	PF	1166	2019-06-24	Chlorophyta	Bryopsidales	Halimedaceae	Halimeda	Halimeda minima	Mayalen Zubia	Society	Moorea	0-2m	17.5025	149.924
5615	PF	1168	2019-06-24	Chlorophyta	Bryopsidales	Halimedaceae	Halimeda	Halimeda taenicola	Mayalen Zubia	Society	Moorea	0-2m	17.5025	149.924
5601	PF	1170	2019-06-24	Chlorophyta	Bryopsidales	Halimedaceae	Halimeda	Halimeda discoidea	Mayalen Zubia	Society	Moorea	0-2m	17.5025	149.924
5643	PF	1171	2019-06-24	Chlorophyta	Bryopsidales	Halimedaceae	Halimeda	Halimeda heteromorpha	Mayalen Zubia	Society	Moorea	0-2m	17.5025	149.924
5347	PF	1176	2019-06-24	Rhodophyta	Gigartinales	Cystocloniaceae	Hypnea	Hypnea sp.5FP	Christophe Vieira	Society	Moorea	0-2m	17.5025	149.924
5343	PF	1177	2019-06-24	Rhodophyta	Ceramiales	Rhodomelaceae	Palisada	Palisada sp.2FP	Christophe Vieira	Society	Moorea	0-2m	17.5025	149.924
5275	PF	1182	2019-06-24	Rhodophyta	Corallinales	Corallinaceae	Amphiroa	Amphiroa sp.1FP	Christophe Vieira	Society	Moorea	0-2m	17.5025	149.924
5371	PF	1183	2019-06-24	Rhodophyta	Gigartinales	Cystocloniaceae	Hypnea	Hypnea sp.5FP	Christophe Vieira	Society	Moorea	0-2m	17.5025	149.924
5344	PF	1184	2019-06-24	Rhodophyta	Rhodymeniales	Champiaceae	Coelothrix	Coelothrix irregularis	Christophe Vieira	Society	Moorea	0-2m	17.5025	149.924
5408	PF	1185	2019-06-24	Chlorophyta	Cladophorales	Siphonocladaceae	Dictyosphaeria	Dictyosphaeria sp2FP	Christophe Vieira	Society	Moorea	0-2m	17.5025	149.924
X	PF	1188	2019-06-24	Rhodophyta	Ceramiales	Callithamniaceae	Crouania	Crouania cf attenuata	Christophe Vieira	Society	Moorea	0-2m	17.5025	149.924
5345	PF	1189	2019-06-24	Rhodophyta	Ceramiales	Rhodomelaceae	Amansia	Amansia rhodantha	Christophe Vieira	Society	Moorea	0-2m	17.5025	149.924
X	PF	1195	2019-06-24	Rhodophyta	Ceramiales	Wrangeliaceae	Anotrichium	Anotrichium sp.2FP	Christophe Vieira	Society	Moorea	0-2m	17.5025	149.924
5294	PF	1196	2019-06-25	Rhodophyta	Bonnemaisoniales	Bonnemaisoniaceae	Asparagopsis	Asparagopsis taxiformis	Christophe Vieira	Society	Moorea	10-13m	17.4793	149.851
5296	PF	1199	2019-06-25	Rhodophyta	Gigartinales	Halymeniaceae	Dissimularia	Dissimularia tauensis	Christophe Vieira	Society	Moorea	10-13m	17.4793	149.851
X	PF	1200	2019-06-25	Rhodophyta	Ceramiales	Callithamniaceae	Aglaothamnion	Aglaothamnion sp.1FP	Christophe Vieira	Society	Moorea	10-13m	17.4793	149.851
5176	PF	1201	2019-06-25	Rhodophyta	Gigartinales	Dumontiaceae	Gibsmithia	Gibsmithia sp.1FP	Christophe Vieira	Society	Moorea	10-13m	17.4793	149.851
5251	PF	1206	2019-06-25	Rhodophyta	Gigartinales	Cystocloniaceae	Hypnea	Hypnea sp.8FP	Christophe Vieira	Society	Moorea	10-13m	17.4793	149.851
X	PF	1207	2019-06-25	Rhodophyta	Ceramiales	Rhodomelaceae	Chondrophycus	Chdondrophycus sp.2FP	Christophe Vieira	Society	Moorea	10-13m	17.4793	149.851
5142	PF	1221	2019-06-25	Rhodophyta	Gigartinales	Cystocloniaceae	Hypnea	Hypnea sp.5FP	Christophe Vieira	Society	Moorea	10-13m	17.4793	149.851
5101	PF	1222	2019-06-25	Ochrophyta	Dictyotales	Dictyotaceae	Dictyota	Dictyota ceylanica1	Christophe Vieira	Society	Moorea	10-13m	17.4793	149.851
X	PF	1223	2019-06-25	Ochrophyta	Dictyotales	Dictyotaceae	Dictyopteris	Dictyopteris delicatula	Christophe Vieira	Society	Moorea	10-13m	17.4793	149.851
X	PF	1228	2019-06-25	Ochrophyta	Dictyotales	Dictyotaceae	Dictyopteris	Dictyopteris sp.1FP	Christophe Vieira	Society	Moorea	10-13m	17.4793	149.851
5386	PF	1233	2019-06-25	Chlorophyta	Bryopsidales	Udoteaceae	Avrainvillea	Avrainvillea amadelpha	Christophe Vieira	Society	Moorea	10-13m	17.4793	149.851
5629	PF	1234	2019-06-25	Chlorophyta	Bryopsidales	Halimedaceae	Halimeda	Halimeda minima	Christophe Vieira	Society	Moorea	10-13m	17.4793	149.851
5479	PF	1235	2019-06-25	Chlorophyta	Bryopsidales	Bryopsidaceae	Bryopsis	Bryopsis pennata var. secunda	Christophe Vieira	Society	Moorea	10-13m	17.4793	149.851
5071	PF	1236	2019-06-25	Ochrophyta	Dictyotales	Dictyotaceae	Dictyopteris	Dictyopteris delicatula	Christophe Vieira	Society	Moorea	10-13m	17.4793	149.851
5388	PF	1237	2019-06-26	Chlorophyta	Bryopsidales	Codiaceae	Codium	Codium geppiorum	Mayalen Zubia	Society	Moorea	0-2m	17.4773	149.822
5390	PF	1238	2019-06-26	Chlorophyta	Bryopsidales	Codiaceae	Codium	Codium geppiorum	Mayalen Zubia	Society	Moorea	0-2m	17.4773	149.822
5189	PF	1239	2019-06-26	Rhodophyta	Bonnemaisoniales	Bonnemaisoniaceae	Asparagopsis	Asparagopsis taxiformis	Mayalen Zubia	Society	Moorea	0-2m	17.4773	149.822
5244	PF	1240e	2019-06-26	Rhodophyta	Stylonematales	Stylonemataceae	Rhodaphanes	Rhodaphanes sp.1FP	Mayalen Zubia	Society	Moorea	0-2m	17.4773	149.822
5798	PF	1242	2019-06-26	Chlorophyta	Bryopsidales	Caulerpaceae	Caulerpa	Caulerpa chemnitzia	Mayalen Zubia	Society	Moorea	0-2m	17.4773	149.822
5122	PF	1243	2019-06-26	Rhodophyta	Gigartinales	Cystocloniaceae	Hypnea	Hypnea pannosa	Mayalen Zubia	Society	Moorea	0-2m	17.4773	149.822
5252	PF	1244e	2019-06-26	Rhodophyta	Ceramiales	Ceramiaceae	Gayliella	Gayliella sp.1FP	Mayalen Zubia	Society	Moorea	0-2m	17.4773	149.822
5269	PF	1245	2019-06-26	Rhodophyta	Corallinales	Corallinaceae	Amphiroa	Amphiroa sp.1FP	Mayalen Zubia	Society	Moorea	0-2m	17.4773	149.822
5269	PF	1245e	2019-06-26	Rhodophyta	Ceramiales	Ceramiaceae	Gayliella	Gayliella sp.1FP	Mayalen Zubia	Society	Moorea	0-2m	17.4773	149.822
5242	PF	1247	2019-06-26	Rhodophyta	Corallinales	Corallinaceae	Amphiroa	Amphiroa sp.2FP	Mayalen Zubia	Society	Moorea	0-2m	17.4773	149.822
5139	PF	1248	2019-06-26	Rhodophyta	Nemaliales	Galaxauraceae	Actinotrichia	Actinotrichia fragilis	Mayalen Zubia	Society	Moorea	0-2m	17.4773	149.822
5278	PF	1249	2019-06-26	Rhodophyta	Halymeniales	Halymeniaceae	Grateloupia	Grateloupia hawaiiana	Mayalen Zubia	Society	Moorea	0-2m	17.4773	149.822
5138	PF	1251	2019-06-26	Rhodophyta	Gigartinales	Cystocloniaceae	Hypnea	Hypnea sp.1FP	Mayalen Zubia	Society	Moorea	0-2m	17.4773	149.822
5137	PF	1252	2019-06-26	Rhodophyta	Gigartinales	Cystocloniaceae	Hypnea	Hypnea pannosa	Mayalen Zubia	Society	Moorea	0-2m	17.4773	149.822
5296	PF	1257	2019-06-26	Rhodophyta	Gigartinales	Cystocloniaceae	Hypnea	Hypnea pannosa	Mayalen Zubia	Society	Moorea	0-2m	17.4773	149.822
5767	PF	1259	2019-06-26	Ochrophyta	Dictyotales	Dictyotaceae	Dictyota	Dictyota hamifera	Mayalen Zubia	Society	Moorea	0-2m	17.4773	149.822
5603	PF	1263	2019-06-26	Chlorophyta	Bryopsidales	Halimedaceae	Halimeda	Halimeda discoidea	Mayalen Zubia	Society	Moorea	0-2m	17.4773	149.822
5630	PF	1266	2019-06-26	Chlorophyta	Bryopsidales	Halimedaceae	Halimeda	Halimeda minima	Mayalen Zubia	Society	Moorea	0-2m	17.4773	149.822
5123	PF	1267	2019-06-26	Rhodophyta	Rhodymeniales	Hymenocladiaceae	Asteromenia	Asteromenia sp.1FP	Mayalen Zubia	Society	Moorea	0-2m	17.4773	149.822
5119	PF	1268e	2019-06-26	Rhodophyta	Ceramiales	Ceramiaceae	Ceramium	Ceramium sp.3FP	Mayalen Zubia	Society	Moorea	0-2m	17.4773	149.822
X	PF	1269	2019-06-26	Rhodophyta	Gelidiales	Orthogonacladiaceae	Aphanta	Aphanta ligulata	Mayalen Zubia	Society	Moorea	0-2m	17.4773	149.822
5268	PF	1270	2019-06-26	Rhodophyta	Corallinales	Corallinaceae	Amphiroa	Amphiroa sp.2FP	Mayalen Zubia	Society	Moorea	0-2m	17.4773	149.822
5120	PF	1271	2019-06-26	Rhodophyta	Ceramiales	Rhodomelaceae	Ohelopapa	Ohelopapa flexilis	Mayalen Zubia	Society	Moorea	0-2m	17.4773	149.822
5593	PF	1272	2019-06-26	Chlorophyta	Bryopsidales	Halimedaceae	Halimeda	Halimeda borneensis	Mayalen Zubia	Society	Moorea	0-2m	17.4773	149.822
5636	PF	1273	2019-06-26	Chlorophyta	Bryopsidales	Halimedaceae	Halimeda	Halimeda opuntia	Mayalen Zubia	Society	Moorea	0-2m	17.4773	149.822
5120	PF	1271e	2019-06-26	Rhodophyta	Peyssonneliales	Peyssonneliaceae	Polystrata	Polystrata sp.1FP	Mayalen Zubia	Society	Moorea	0-2m	17.4773	149.822												2		1	1		algalreef_seq3
5143	PF	1274	2019-06-26	Rhodophyta	Gelidiales	Pterocladiaceae	Pterocladiella	Pterocladiella sp.2FP	Mayalen Zubia	Society	Moorea	0-2m	17.4773	149.822
5645	PF	1275	2019-06-26	Chlorophyta	Bryopsidales	Halimedaceae	Halimeda	Halimeda heteromorpha	Mayalen Zubia	Society	Moorea	0-2m	17.4773	149.822
5838	PF	1276	2019-06-26	Chlorophyta	Bryopsidales	Caulerpaceae	Caulerpa	Caulerpa serrulata	Christophe Vieira	Society	Moorea	15-17m	17.5546	149.897
5379	PF	1279	2019-06-26	Chlorophyta	Bryopsidales	Udoteaceae	Avrainvillea	Avrainvillea amadelpha	Christophe Vieira	Society	Moorea	15-17m	17.5546	149.897
5289	PF	1284	2019-06-26	Rhodophyta	Rhodymeniales	Hymenocladiaceae	Asteromenia	Asteromenia sp.1FP	Christophe Vieira	Society	Moorea	15-17m	17.5546	149.897
5175	PF	1293	2019-06-26	Rhodophyta	Gigartinales	Dumontiaceae	Gibsmithia	Gibsmithia dotyi	Christophe Vieira	Society	Moorea	15-17m	17.5546	149.897
5174	PF	1294	2019-06-26	Rhodophyta	Gigartinales	Dumontiaceae	Gibsmithia	Gibsmithia dotyi	Christophe Vieira	Society	Moorea	15-17m	17.5546	149.897
5173	PF	1295	2019-06-26	Rhodophyta	Gigartinales	Dumontiaceae	Gibsmithia	Gibsmithia dotyi	Christophe Vieira	Society	Moorea	15-17m	17.5546	149.897
5172	PF	1296	2019-06-26	Rhodophyta	Gigartinales	Dumontiaceae	Gibsmithia	Gibsmithia dotyi	Christophe Vieira	Society	Moorea	15-17m	17.5546	149.897
X	PF	1298	2019-06-26	Rhodophyta	Gigartinales	Dumontiaceae	Gibsmithia	Gibsmithia indopacifica	Christophe Vieira	Society	Moorea	15-17m	17.5546	149.897
5171	PF	1299	2019-06-26	Rhodophyta	Gigartinales	Dumontiaceae	Gibsmithia	Gibsmithia indopacifica	Christophe Vieira	Society	Moorea	15-17m	17.5546	149.897
5170	PF	1300	2019-06-26	Rhodophyta	Gigartinales	Dumontiaceae	Gibsmithia	Gibsmithia dotyi	Christophe Vieira	Society	Moorea	15-17m	17.5546	149.897
5117	PF	1301	2019-06-26	Rhodophyta	Ceramiales	Dasyaceae	Dasya	Dasya anastomosans	Christophe Vieira	Society	Moorea	15-17m	17.5546	149.897
5114	PF	1303	2019-06-26	Rhodophyta	Gigartinales	Kallymeniaceae	Meredithia	Meredithia sp.1FP	Christophe Vieira	Society	Moorea	15-17m	17.5546	149.897
5619	PF	1305	2019-06-26	Chlorophyta	Bryopsidales	Halimedaceae	Halimeda	Halimeda taenicola	Christophe Vieira	Society	Moorea	15-17m	17.5546	149.897
5617	PF	1306	2019-06-26	Chlorophyta	Bryopsidales	Halimedaceae	Halimeda	Halimeda taenicola	Christophe Vieira	Society	Moorea	15-17m	17.5546	149.897
X	PF	1308	2019-06-26	Chlorophyta	Dasycladales	Polyphysaceae	Parvocaulis	Parvocaulus parvulus	Christophe Vieira	Society	Moorea	15-17m	17.5546	149.897
5059	PF	1311	2019-06-26	Ochrophyta	Dictyotales	Dictyotaceae	Dictyota	Dictyota friabilis	Christophe Vieira	Society	Moorea	15-17m	17.5546	149.897
5134	PF	1325	2019-06-27	Rhodophyta	Rhodymeniales	Hymenocladiaceae	Asteromenia	Asteromenia sp.1FP	Mayalen Zubia	Society	Moorea	0-2m	17.4866	149.87
5112	PF	1326	2019-06-27	Rhodophyta	Ceramiales	Rhodomelaceae	Palisada	Palisada sp.4FP	Mayalen Zubia	Society	Moorea	0-2m	17.4866	149.87
5133	PF	1327	2019-06-27	Rhodophyta	Ceramiales	Wrangeliaceae	Haloplegma	Haloplegma sp.1FP	Mayalen Zubia	Society	Moorea	0-2m	17.4866	149.87
5800	PF	1329	2019-06-27	Chlorophyta	Bryopsidales	Caulerpaceae	Caulerpa	Caulerpa webbiana	Mayalen Zubia	Society	Moorea	0-2m	17.4866	149.87
5135	PF	1330	2019-06-27	Rhodophyta	Nemaliales	Galaxauraceae	Actinotrichia	Actinotrichia sp.2FP	Mayalen Zubia	Society	Moorea	0-2m	17.4866	149.87
5389	PF	1331	2019-06-27	Chlorophyta	Bryopsidales	Codiaceae	Codium	Codium arabicum	Mayalen Zubia	Society	Moorea	0-2m	17.4866	149.87
X	PF	1333	2019-06-27	Rhodophyta	Rhodymeniales	Champiaceae	Champia	Champia sp.1FP	Mayalen Zubia	Society	Moorea	0-2m	17.4866	149.87
5115	PF	1335	2019-06-27	Rhodophyta	Gigartinales	Cystocloniaceae	Hypnea	Hypnea sp.1FP	Mayalen Zubia	Society	Moorea	0-2m	17.4866	149.87
5116	PF	1336	2019-06-27	Rhodophyta	Rhodymeniales	Lomentariaceae	Ceratodictyon	Ceratodictyon sp.1FP	Mayalen Zubia	Society	Moorea	0-2m	17.4866	149.87
5187	PF	1337	2019-06-27	Rhodophyta	Gigartinales	Solieriaceae	Meristotheca	Meristotheca sp.1FP	Mayalen Zubia	Society	Moorea	0-2m	17.4866	149.87
5188	PF	1338	2019-06-27	Rhodophyta	Gigartinales	Cystocloniaceae	Hypnea	Hypnea sp.1FP	Mayalen Zubia	Society	Moorea	0-2m	17.4866	149.87
5243	PF	1341	2019-06-27	Rhodophyta	Corallinales	Corallinaceae	Amphiroa	Amphiroa sp.1FP	Mayalen Zubia	Society	Moorea	0-2m	17.4866	149.87
5377	PF	1343	2019-06-27	Chlorophyta	Bryopsidales	Udoteaceae	Avrainvillea	Avrainvillea amadelpha	Mayalen Zubia	Society	Moorea	0-2m	17.4866	149.87
5106	PF	1347	2019-06-27	Ochrophyta	Dictyotales	Dictyotaceae	Dictyota	Dictyota ceylanica1	Mayalen Zubia	Society	Moorea	0-2m	17.4866	149.87
5107	PF	1348	2019-06-27	Ochrophyta	Dictyotales	Dictyotaceae	Dictyota	Dictyota ceylanica1	Mayalen Zubia	Society	Moorea	0-2m	17.4866	149.87
5048	PF	1350	2019-06-27	Ochrophyta	Dictyotales	Dictyotaceae	Padina	Padina okinawaensis	Mayalen Zubia	Society	Moorea	0-2m	17.4866	149.87
5423	PF	1353	2019-06-27	Chlorophyta	Cladophorales	Valoniaceae	Valonia	Valonia fastigiata	Mayalen Zubia	Society	Moorea	0-2m	17.4866	149.87
5284	PF	1354	2019-06-27	Rhodophyta	Gigartinales	Cystocloniaceae	Hypnea	Hypnea sp.3FP	Mayalen Zubia	Society	Moorea	0-2m	17.4866	149.87
5285	PF	1355	2019-06-27	Rhodophyta	Ceramiales	Wrangeliaceae	Haloplegma	Haloplegma sp.1FP	Mayalen Zubia	Society	Moorea	0-2m	17.4866	149.87
5396	PF	1356	2019-06-27	Chlorophyta	Cladophorales	Anadyomenaceae	Microdictyon	Microdictyon boergesenii	Mayalen Zubia	Society	Moorea	0-2m	17.4866	149.87
5267	PF	1357	2019-06-27	Rhodophyta	Corallinales	Corallinaceae	Amphiroa	Amphiroa sp.1FP	Mayalen Zubia	Society	Moorea	0-2m	17.4866	149.87
5163	PF	1358	2019-06-27	Rhodophyta	Nemaliales	Galaxauraceae	Galaxaura	Galaxaura divaricata	Mayalen Zubia	Society	Moorea	0-2m	17.4866	149.87
5271	PF	1359	2019-06-27	Rhodophyta	Corallinales	Corallinaceae	Amphiroa	Amphiroa sp.1FP	Mayalen Zubia	Society	Moorea	0-2m	17.4866	149.87
5281	PF	1361	2019-06-27	Rhodophyta	Ceramiales	Wrangeliaceae	Griffithsia	Griffthisia sp.2FP	Mayalen Zubia	Society	Moorea	0-2m	17.4866	149.87
5280	PF	1362	2019-06-27	Rhodophyta	Rhodymeniales	Lomentariaceae	Ceratodictyon	Ceratodictyon sp.1FP	Mayalen Zubia	Society	Moorea	0-2m	17.4866	149.87
5128	PF	1363	2019-06-27	Rhodophyta	Rhodymeniales	Rhodymeniaceae	Botryocladia	Botryocladia sp.2FP	Mayalen Zubia	Society	Moorea	0-2m	17.4866	149.87
5376	PF	1365	2019-06-27	Chlorophyta	Bryopsidales	Udoteaceae	Avrainvillea	Avrainvillea lacerata	Mayalen Zubia	Society	Moorea	0-2m	17.4866	149.87
5125	PF	1374	2019-06-27	Rhodophyta	Gigartinales	Cystocloniaceae	Hypnea	Hypnea pannosa	Mayalen Zubia	Society	Moorea	0-2m	17.4781	149.84
5264	PF	1375	2019-06-27	Rhodophyta	Corallinales	Corallinaceae	Amphiroa	Amphiroa sp.2FP	Mayalen Zubia	Society	Moorea	0-2m	17.4781	149.84
5805	PF	1377	2019-06-27	Chlorophyta	Bryopsidales	Caulerpaceae	Caulerpa	Caulerpa webbiana var. pickeringii	Mayalen Zubia	Society	Moorea	0-2m	17.4781	149.84
5108	PF	1378	2019-06-27	Ochrophyta	Dictyotales	Dictyotaceae	Dictyota	Dictyota ceylanica1	Mayalen Zubia	Society	Moorea	0-2m	17.4781	149.84
5602	PF	1379	2019-06-27	Chlorophyta	Bryopsidales	Halimedaceae	Halimeda	Halimeda discoidea	Mayalen Zubia	Society	Moorea	0-2m	17.4781	149.84
5130	PF	1380	2019-06-27	Rhodophyta	Ceramiales	Rhodomelaceae	Polysiphonia	Polysiphonia sp6.FP complex sertularioides	Mayalen Zubia	Society	Moorea	0-2m	17.4781	149.84
5837	PF	1385	2019-06-27	Chlorophyta	Bryopsidales	Caulerpaceae	Caulerpa	Caulerpa serrulata	Mayalen Zubia	Society	Moorea	0-2m	17.4781	149.84
5618	PF	1387	2019-06-27	Chlorophyta	Bryopsidales	Halimedaceae	Halimeda	Halimeda taenicola	Mayalen Zubia	Society	Moorea	0-2m	17.4781	149.84
5794	PF	1393	2019-06-27	Chlorophyta	Bryopsidales	Caulerpaceae	Caulerpa	Caulerpa chemnitzia	Mayalen Zubia	Society	Moorea	0-2m	17.4781	149.84
5131	PF	1394	2019-06-28	Rhodophyta	Ceramiales	Wrangeliaceae	Griffithsia	Griffthisia sp.1FP	Christophe Vieira	Society	Moorea	10-12m	17.4705	149.778
5127	PF	1395	2019-06-28	Rhodophyta	Gigartinales	Halymeniaceae	Dissimularia	Dissimularia tauensis	Christophe Vieira	Society	Moorea	10-12m	17.4705	149.778
5413	PF	1398	2019-06-28	Chlorophyta	Cladophorales	Siphonocladaceae	Dictyosphaeria	Dictyosphaeria sp2FP	Christophe Vieira	Society	Moorea	10-12m	17.4705	149.778
5263	PF	1399	2019-06-28	Rhodophyta	Corallinales	Corallinaceae	Amphiroa	Amphiroa sp3.FP	Christophe Vieira	Society	Moorea	10-12m	17.4705	149.778
5169	PF	1400	2019-06-28	Rhodophyta	Gigartinales	Dumontiaceae	Gibsmithia	Gibsmithia indopacifica	Christophe Vieira	Society	Moorea	10-12m	17.4705	149.778
5168	PF	1401	2019-06-28	Rhodophyta	Gigartinales	Dumontiaceae	Gibsmithia	Gibsmithia indopacifica	Christophe Vieira	Society	Moorea	10-12m	17.4705	149.778
5437	PF	1412	2019-06-28	Chlorophyta	Cladophorales	Cladophoraceae	Lychaete	Lychaete dotyana	Christophe Vieira	Society	Moorea	10-12m	17.4705	149.778
5436	PF	1413	2019-06-28	Rhodophyta	Gigartinales	Cystocloniaceae	Hypnea	Hypnea sp.8FP	Christophe Vieira	Society	Moorea	10-12m	17.4705	149.778
5141	PF	1415	2019-06-28	Rhodophyta	Gigartinales	Cystocloniaceae	Hypnea	Hypnea sp.8FP	Christophe Vieira	Society	Moorea	10-12m	17.4705	149.778
5129	PF	1416	2019-06-28	Rhodophyta	Ceramiales	Callithamniaceae	Aglaothamnion	Aglaothamnion sp.1FP	Christophe Vieira	Society	Moorea	10-12m	17.4705	149.778
5140	PF	1417	2019-06-28	Rhodophyta	Gelidiales	Pterocladiaceae	Pterocladiella	Pterocladiella sp.2FP	Christophe Vieira	Society	Moorea	10-12m	17.4705	149.778
5354	PF	1425	2019-08-25	Rhodophyta	Ceramiales	Rhodomelaceae	Acanthophora	Acanthophora spicifera	Mayalen Zubia	Society	Moorea	0-2m	17.4854	149.834
5240	PF	1427	2019-08-25	Rhodophyta	Nemaliales	Galaxauraceae	Actinotrichia	Actinotrichia fragilis	Mayalen Zubia	Society	Moorea	0-2m	17.4854	149.834
5162	PF	1428	2019-08-25	Rhodophyta	Nemaliales	Galaxauraceae	Galaxaura	Galaxaura pacifica	Mayalen Zubia	Society	Moorea	0-2m	17.4854	149.834
5161	PF	1429	2019-08-25	Rhodophyta	Nemaliales	Galaxauraceae	Dichotomaria	Dichotomaria marginata	Mayalen Zubia	Society	Moorea	0-2m	17.4854	149.834
5045	PF	1430	2019-08-25	Ochrophyta	Dictyotales	Dictyotaceae	Padina	Padina boergesenii	Mayalen Zubia	Society	Moorea	0-2m	17.4854	149.834
5373	PF	1431	2019-08-25	Rhodophyta	Gigartinales	Cystocloniaceae	Hypnea	Hypnea sp.6FP	Mayalen Zubia	Society	Moorea	0-2m	17.4854	149.834
5842	PF	1434	2019-08-25	Chlorophyta	Bryopsidales	Caulerpaceae	Caulerpa	Caulerpa verticillata	Mayalen Zubia	Society	Moorea	0-2m	17.4854	149.834
5349	PF	1435	2019-08-25	Rhodophyta	Ceramiales	Ceramiaceae	Centroceras	Centroceras sp.1FP	Mayalen Zubia	Society	Moorea	0-2m	17.4854	149.834
5018	PF	1437	2019-08-25	Ochrophyta	Ectocarpales	Scytosiphonaceae	Rosenvingea	Rosenvingea australis	Mayalen Zubia	Society	Moorea	0-2m	17.4854	149.834
5350	PF	1440	2019-08-26	Rhodophyta	Rhodymeniales	Hymenocladiaceae	Asteromenia	Asteromenia sp.1FP	Mayalen Zubia	Society	Moorea	0-2m	17.4806	149.802
5646	PF	1441	2019-08-26	Chlorophyta	Bryopsidales	Halimedaceae	Halimeda	Halimeda heteromorpha	Mayalen Zubia	Society	Moorea	0-2m	17.4806	149.802
5368	PF	1442	2019-08-26	Rhodophyta	Gigartinales	Cystocloniaceae	Hypnea	Hypnea pannosa	Mayalen Zubia	Society	Moorea	0-2m	17.4806	149.802
5351	PF	1445	2019-08-26	Rhodophyta	Rhodymeniales	Lomentariaceae	Ceratodictyon	Ceratodictyon sp.1FP	Mayalen Zubia	Society	Moorea	0-2m	17.4806	149.802
5594	PF	1446	2019-08-26	Chlorophyta	Bryopsidales	Halimedaceae	Halimeda	Halimeda borneensis	Mayalen Zubia	Society	Moorea	0-2m	17.4806	149.802
X	PF	1447	2019-08-26	Rhodophyta	Gelidiales	Orthogonacladiaceae	Aphanta	Aphanta ligulata	Mayalen Zubia	Society	Moorea	0-2m	17.4806	149.802
5046	PF	1450	2019-08-27	Ochrophyta	Dictyotales	Dictyotaceae	Padina	Padina boergesenii	Mayalen Zubia	Society	Moorea	0-2m	17.5881	149.805
5160	PF	1451	2019-08-27	Rhodophyta	Nemaliales	Galaxauraceae	Galaxaura	Galaxaura divaricata	Mayalen Zubia	Society	Moorea	0-2m	17.5881	149.805
5384	PF	1452	2019-08-27	Chlorophyta	Bryopsidales	Udoteaceae	Avrainvillea	Avrainvillea lacerata	Mayalen Zubia	Society	Moorea	0-2m	17.5881	149.805
5792	PF	1453	2019-08-27	Chlorophyta	Bryopsidales	Caulerpaceae	Caulerpa	Caulerpa chemnitzia	Mayalen Zubia	Society	Moorea	0-2m	17.5881	149.805
5595	PF	1458	2019-08-27	Chlorophyta	Bryopsidales	Halimedaceae	Halimeda	Halimeda melanesia	Mayalen Zubia	Society	Moorea	0-2m	17.5709	149.795
5631	PF	1459	2019-08-27	Chlorophyta	Bryopsidales	Halimedaceae	Halimeda	Halimeda minima	Mayalen Zubia	Society	Moorea	0-2m	17.5709	149.795
5361	PF	1460	2019-08-28	Rhodophyta	Gigartinales	Cystocloniaceae	Hypnea	Hypnea sp.4FP	Mayalen Zubia	Society	Moorea	0-2m	17.5709	149.795
5277	PF	1464	2019-08-28	Rhodophyta	Corallinales	Corallinaceae	Amphiroa	Amphiroa valonioides	Mayalen Zubia	Society	Moorea	0-2m	17.5709	149.795
5363	PF	1471	2019-08-28	Rhodophyta	Gelidiales	Gelidiellaceae	Gelidiella	Gelidiella acerosa	Mayalen Zubia	Society	Moorea	0-2m	17.5601	149.874
5808	PF	1472	2019-08-28	Chlorophyta	Bryopsidales	Caulerpaceae	Caulerpa	Caulerpa racemosa	Mayalen Zubia	Society	Moorea	0-2m	17.5601	149.874
5026	PF	1473	2019-08-28	Ochrophyta	Ectocarpales	Scytosiphonaceae	Manzaea	Manzaea minuta	Mayalen Zubia	Society	Moorea	0-2m	17.5601	149.874
5019	PF	1475	2019-08-28	Ochrophyta	Ectocarpales	Scytosiphonaceae	Rosenvingea	Rosenvingea sp1FP	Mayalen Zubia	Society	Moorea	0-2m	17.5601	149.874
5799	PF	1477	2019-08-28	Chlorophyta	Bryopsidales	Caulerpaceae	Caulerpa	Caulerpa chemnitzia	Mayalen Zubia	Society	Moorea	0-2m	17.5601	149.874
5013	PF	1478	2019-08-29	Ochrophyta	Ectocarpales	Scytosiphonaceae	Colpomenia	Colpomenia sinuosa	Mayalen Zubia	Society	Moorea	0-2m	17.586	149.842
5762	PF	1481	2019-08-29	Ochrophyta	Dictyotales	Dictyotaceae	Dictyota	Dictyota ceylanica1	Mayalen Zubia	Society	Moorea	0-2m	17.586	149.842
5477	PF	1483	2019-08-29	Chlorophyta	Bryopsidales	Bryopsidaceae	Bryopsis	Bryopsis pennata var. secunda	Mayalen Zubia	Society	Moorea	0-2m	17.586	149.842
5632	PF	1485	2019-08-29	Chlorophyta	Bryopsidales	Halimedaceae	Halimeda	Halimeda minima	Mayalen Zubia	Society	Moorea	0-2m	17.586	149.842
5633	PF	1487	2019-08-29	Chlorophyta	Bryopsidales	Halimedaceae	Halimeda	Halimeda minima	Mayalen Zubia	Society	Moorea	0-2m	17.586	149.842
korea	PF	1490	2019-08-29	Rhodophyta	Gelidiales	Gelidiellaceae	Gelidiella	Gelidiella acerosa	Mayalen Zubia	Society	Moorea	0-2m	17.586	149.842
5369	PF	1493	2019-08-30	Rhodophyta	Rhodymeniales	Lomentariaceae	Ceratodictyon	Ceratodictyon sp.1FP	Mayalen Zubia	Society	Moorea	0-2m	17.586	149.842
X	PF	1494	2019-08-30	Rhodophyta	Ceramiales	Rhodomelaceae	Chondria	Chondria sp.6FP	Mayalen Zubia	Society	Moorea	0-2m	17.586	149.842
5809	PF	1496	2019-08-30	Chlorophyta	Bryopsidales	Caulerpaceae	Caulerpa	Caulerpa sertularioides	Mayalen Zubia	Society	Moorea	0-2m	17.5809	149.854
5272	PF	1497	2019-08-30	Rhodophyta	Corallinales	Corallinaceae	Amphiroa	Amphiroa sp.1FP	Mayalen Zubia	Society	Moorea	0-2m	17.5809	149.854
5272	PF	1497e	2019-08-30	Rhodophyta	Ceramiales	Ceramiaceae	Gayliella	Gayliella sp.1FP	Mayalen Zubia	Society	Moorea	0-2m	17.5809	149.854
5365	PF	1499	2019-08-30	Rhodophyta	Rhodymeniales	Lomentariaceae	Ceratodictyon	Ceratodictyon sp.1FP	Mayalen Zubia	Society	Moorea	0-2m	17.5809	149.854
5367	PF	1500	2019-08-30	Rhodophyta	Rhodymeniales	Lomentariaceae	Ceratodictyon	Ceratodictyon sp.1FP	Mayalen Zubia	Society	Moorea	0-2m	17.5809	149.854
5193	PF	1503	2019-08-30	Rhodophyta	Gracilariales	Gracilariaceae	Gracilaria	Gracilaria isabellana	Mayalen Zubia	Society	Moorea	0-2m	17.5095	149.768
5348	PF	1504	2019-08-31	Rhodophyta	Ceramiales	Wrangeliaceae	Wrangelia	Wrangelia sp.1FP	Mayalen Zubia	Society	Moorea	0-2m	17.4886	149.875
5042	PF	1510	2019-10-17	Ochrophyta	Ectocarpales	Scytosiphonaceae	Colpomenia	Colpomenia sinuosa	Mayalen Zubia	Australes	Rurutu	intertidal	22.5075	151.353
5020	PF	1511	2019-10-17	Ochrophyta	Ectocarpales	Scytosiphonaceae	Hydroclathrus	Hydroclathrus tenuis	Mayalen Zubia	Australes	Rurutu	intertidal	22.5075	151.353
5393	PF	1515	2019-10-19	Chlorophyta	Bryopsidales	Codiaceae	Codium	Codium arabicum	Mayalen Zubia	Australes	Rurutu	intertidal	22.4429	151.377
5418	PF	1519	2019-10-20	Chlorophyta	Cladophorales	Siphonocladaceae	Dictyosphaeria	Dictyosphaeria sp6FP	Mayalen Zubia	Australes	Rurutu	intertidal	22.4732	151.361
5497	PF	1523A	2019-10-30	Chlorophyta	Cladophorales	Cladophoraceae	Cladophora	Cladophora sibogae	Mayalen Zubia	Society	Moorea	80-100m	17.4829	149.857
5497	PF	1523B	2019-10-30	Chlorophyta	Cladophorales	Cladophoraceae	Cladophora	Cladophora sibogae	Mayalen Zubia	Society	Moorea	80-100m	17.4829	149.857
5402	PF	1524	2019-10-30	Chlorophyta	Cladophorales	Anadyomenaceae	Microdictyon	Microdictyon umbilicatum	Mayalen Zubia	Society	Moorea	80-100m	17.4829	149.857
X	PF	1530	2019-10-30	Ochrophyta	Dictyotales	Dictyotaceae	Dictyota	Dictyota sp.7FP	Mayalen Zubia	Society	Moorea	60-80m	17.4829	149.857
X	PF	1537	2019-10-30	Chlorophyta	Cladophorales	Anadyomenaceae	Microdictyon	Microdictyon umbilicatum	Mayalen Zubia	Society	Moorea	40-60m	17.4829	149.857
5157	PF	1538	2019-10-30	Rhodophyta	Nemaliales	Galaxauraceae	Actinotrichia	Actinotrichia sp.3FP	Mayalen Zubia	Society	Moorea	40-60m	17.4829	149.857
5279	PF	1540	2019-10-30	Rhodophyta	Ceramiales	Rhodomelaceae	Chondria	Chondria sp.7FP	Mayalen Zubia	Society	Moorea	40-60m	17.4829	149.857
5077	PF	1541	2019-10-30	Ochrophyta	Dictyotales	Dictyotaceae	Dictyota	Dictyota sp.2FP	Mayalen Zubia	Society	Moorea	40-60m	17.4829	149.857
5801	PF	1546	2019-11-06	Chlorophyta	Bryopsidales	Caulerpaceae	Caulerpa	Caulerpa webbiana var. pickeringii	Mayalen Zubia	Gambiers	Morane	0-2m	23.1349	137.125
X	PF	1551	2019-11-06	Chlorophyta	Cladophorales	Siphonocladaceae	Dictyosphaeria	Dictyosphaeria sp1FP	Mayalen Zubia	Gambiers	Morane	0-2m	23.1349	137.125
5815	PF	1553	2019-11-06	Chlorophyta	Bryopsidales	Caulerpaceae	Caulerpa	Caulerpa urvilleana	Mayalen Zubia	Gambiers	Morane	0-2m	23.1349	137.125
5785	PF	1554	2019-11-07	Chlorophyta	Bryopsidales	Caulerpaceae	Caulerpa	Caulerpa bikinensis	Mayalen Zubia	Gambiers	Morane	0-2m	23.1669	137.149
5816	PF	1555	2019-11-07	Chlorophyta	Bryopsidales	Caulerpaceae	Caulerpa	Caulerpa urvilleana	Mayalen Zubia	Gambiers	Morane	0-2m	23.1669	137.149
5803	PF	1556	2019-11-07	Chlorophyta	Bryopsidales	Caulerpaceae	Caulerpa	Caulerpa webbiana var. pickeringii	Mayalen Zubia	Gambiers	Morane	0-2m	23.1669	137.149
5786	PF	1557	2019-11-07	Chlorophyta	Bryopsidales	Caulerpaceae	Caulerpa	Caulerpa bikinensis	Mayalen Zubia	Gambiers	Morane	0-2m	23.1669	137.149
5405	PF	1558e	2019-11-07	Chlorophyta	Cladophorales	Anadyomenaceae	Microdictyon	Microdictyon umbilicatum	Mayalen Zubia	Gambiers	Morane	0-2m	23.1669	137.149
5419	PF	1559	2019-11-07	Chlorophyta	Cladophorales	Siphonocladaceae	Dictyosphaeria	Dictyosphaeria sp1FP	Mayalen Zubia	Gambiers	Morane	0-2m	23.1669	137.149
5301	PF	1560	2019-11-07	Rhodophyta	Ceramiales	Rhodomelaceae	Chondria	Chondria sp.5FP	Mayalen Zubia	Gambiers	Morane	0-2m	23.1669	137.149
5637	PF	1566	2019-11-07	Chlorophyta	Bryopsidales	Halimedaceae	Halimeda	Halimeda opuntia	Mayalen Zubia	Gambiers	Morane	0-2m	23.1669	137.149
5827	PF	1568	2019-11-07	Chlorophyta	Bryopsidales	Caulerpaceae	Caulerpa	Caulerpa urvilleana	Mayalen Zubia	Gambiers	Morane	0-2m	23.1669	137.149
5814	PF	1569	2019-11-07	Chlorophyta	Bryopsidales	Caulerpaceae	Caulerpa	Caulerpa urvilleana	Mayalen Zubia	Gambiers	Morane	0-2m	23.1328	137.129
5813	PF	1571	2019-11-08	Chlorophyta	Bryopsidales	Caulerpaceae	Caulerpa	Caulerpa urvilleana	Mayalen Zubia	Gambiers	Morane	0-2m	23.1733	137.129
X	PF	1575	2019-11-08	Rhodophyta	Ceramiales	Rhodomelaceae	Herposiphonia	Herposiphonia sp.1FP	Mayalen Zubia	Gambiers	Morane	0-2m	23.1733	137.129
5804	PF	1580	2019-11-09	Chlorophyta	Bryopsidales	Caulerpaceae	Caulerpa	Caulerpa webbiana var. pickeringii	Mayalen Zubia	Gambiers	Morane	0-2m	23.1527	137.115
5297	PF	1583	2019-11-09	Rhodophyta	Ceramiales	Rhodomelaceae	Chondria	Chondria sp.3FP	Mayalen Zubia	Gambiers	Morane	0-2m	23.1527	137.115
5459	PF	1585	2019-11-09	Chlorophyta	Cladophorales	Cladophoraceae	Cladophora	Cladophora catenata	Mayalen Zubia	Gambiers	Morane	0-2m	23.1527	137.115
5302	PF	1586e	2019-11-09	Rhodophyta	Ceramiales	Wrangeliaceae	Griffithsia	Griffthisia sp.3FP	Mayalen Zubia	Gambiers	Morane	0-2m	23.1527	137.115
5299	PF	1593	2019-11-10	Rhodophyta	Ceramiales	Rhodomelaceae	Chondria	Chondria sp.3FP	Mayalen Zubia	Gambiers	Morane	0-2m	23.1328	137.129
5298	PF	1603	2019-11-11	Rhodophyta	Ceramiales	Dasyaceae	Dasya	Dasya sp.1FP	Mayalen Zubia	Gambiers	Morane	60m	23.1359	137.137
5186	PF	1608	2019-11-30	Rhodophyta	Rhodymeniales	Rhodymeniaceae	Halopeltis	Halopeltis sp.1FP	Mayalen Zubia	Society	Tahiti	0-2m	17.6645	149.597
5186	PF	1608e	2019-11-30	Rhodophyta	Ceramiales	Wrangeliaceae	Griffithsia	Griffthisia sp.1FP	Mayalen Zubia	Society	Tahiti	0-2m	17.6645	149.597
5040	PF	1628	2019-11-30	Ochrophyta	Dictyotales	Dictyotaceae	Spatoglossum	Spatoglossum sp.1FP	Gilles Siu	Society	Tahiti	70m	17.8127	149.31
5233	PF	1629	2019-11-30	Rhodophyta	Gigartinales	Corynocystaceae	Corynocystis	Corynocystis prostata	Gilles Siu	Society	Tahiti	70m	17.8127	149.31
X	PF	1728	2019-12-07	Rhodophyta	Nemaliales	Galaxauraceae	Dichotomaria	Dichotomaria obtusata	Mayalen Zubia	Society	Moorea	0-2m	17.4992	149.916
5362	PF	1732	2020-02-19	Rhodophyta	Rhodymeniales	Rhodymeniaceae	Halichrysis	Halichrysis sp. 1FP	Mayalen Zubia	Society	Tahiti	0-2m	17.6607	149.6
5360	PF	1733	2020-02-19	Rhodophyta	Rhodymeniales	Champiaceae	Champia	Champia sp.3FP	Mayalen Zubia	Society	Tahiti	0-2m	17.6607	149.6
5592	PF	1740	2020-09-17	Chlorophyta	Cladophorales	Valoniaceae	Valonia	Valonia fastigiata	Mayalen Zubia	Society	Bora Bora	0-2m	16.5288	151.719
5590	PF	1742	2020-09-17	Chlorophyta	Cladophorales	Boodleaceae	Cladophoropsis	Cladophoropsis sp2	Mayalen Zubia	Society	Bora Bora	0-2m	16.5203	151.71
5676	PF	1751	2020-09-18	Rhodophyta	Peyssonneliales	Peyssonneliaceae	Agissea	Agissea inamoena	Mayalen Zubia	Society	Bora Bora	0-2m	16.541	151.788
5583	PF	1755	2020-09-18	Chlorophyta	Bryopsidales	Codiaceae	Codium	Codium geppiorum	Mayalen Zubia	Society	Bora Bora	0-2m	16.4658	151.716
5584	PF	1756	2020-09-18	Chlorophyta	Cladophorales	Cladophoraceae	Cladophora	Cladophora socialis	Mayalen Zubia	Society	Bora Bora	0-2m	16.4658	151.716
5678	PF	1761	2020-09-18	Rhodophyta	Ceramiales	Wrangeliaceae	Wrangelia	Wrangelia sp.1FP	Mayalen Zubia	Society	Bora Bora	0-2m	16.4673	151.716
5591	PF	1762	2020-09-18	Chlorophyta	Ulvales	Ulvaceae	Ulva	Ulva pilifera	Mayalen Zubia	Society	Bora Bora	0-2m	16.4673	151.716
5679	PF	1763	2020-09-18	Rhodophyta	Gracilariales	Gracilariaceae	Gracilaria	Gracilaria caudata	Mayalen Zubia	Society	Bora Bora	0-2m	16.4673	151.716
5680	PF	1764	2020-09-18	Rhodophyta	Ceramiales	Spyridiaceae	Spyridia	Spyridia americana	Mayalen Zubia	Society	Bora Bora	0-2m	16.4659	151.744
5778	PF	1770	2021-10-21	Rhodophyta	Gracilariales	Gracilariaceae	Gracilaria	Gracilaria sp.1FP	Mayalen Zubia	Society	Moorea	0-2m	17.5069	149.82
5779	PF	1771	2021-10-21	Rhodophyta	Gracilariales	Gracilariaceae	Gracilaria	Gracilaria isabellana	Mayalen Zubia	Society	Moorea	0-2m	17.5069	149.82
5777	PF	1772	2021-10-22	Rhodophyta	Gracilariales	Gracilariaceae	Gracilaria	Gracilaria sp.1FP	Mayalen Zubia	Society	Tahiti	0-2m	17.5757	149.616
5780	PF	1773	2021-10-22	Rhodophyta	Gracilariales	Gracilariaceae	Gracilaria	Gracilaria caudata	Mayalen Zubia	Society	Tahiti	0-2m	17.5757	149.616
5854	PF	1785	2022-10-11	Rhodophyta	Gracilariales	Gracilariaceae	Gracilaria	Gracilaria caudata	Mayalen Zubia	Society	Tahiti	intertidal	17.5757	149.616
5853	PF	1786	2022-10-14	Rhodophyta	Gracilariales	Gracilariaceae	Gracilaria	Gracilaria caudata	Mayalen Zubia	Society	Tahiti	x	X	X
5857	PF	1790	2022-11-03	Ochrophyta	Ectocarpales	Scytosiphonaceae	Manzaea	Manzaea minuta	Mayalen Zubia	Society	Moorea	0-2m	17.499	149.756
5859	PF	1791	2022-11-03	Ochrophyta	Ectocarpales	Scytosiphonaceae	Rosenvingea	Rosenvingea sp1FP	Mayalen Zubia	Society	Moorea	0-2m	17.499	149.756
5863	PF	1792	2022-11-03	Ochrophyta	Ectocarpales	Scytosiphonaceae	Pseudochnoospora	Pseudochnoospora implexa	Mayalen Zubia	Society	Moorea	0-2m	17.499	149.756
5878	PF	1793	2022-11-03	Rhodophyta	Halymeniales	Grateloupiaceae	Grateloupia	Grateloupia filicina	Mayalen Zubia	Society	Moorea	intertidal	15.5164	149.85
5861	PF	1794	2022-11-03	Ochrophyta	Ectocarpales	Scytosiphonaceae	Colpomenia	Colpomenia sinuosa	Mayalen Zubia	Society	Moorea	intertidal	17.5719	149.867
5860	PF	1798	2022-11-14	Ochrophyta	Ectocarpales	Scytosiphonaceae	Colpomenia	Colpomenia sinuosa	Mayalen Zubia	Society	Tahiti	0-2m	17.66	149.6
5856	PF	1799	2022-11-14	Ochrophyta	Ectocarpales	Scytosiphonaceae	Manzaea	Manzaea minuta	Mayalen Zubia	Society	Tahiti	0-2m	17.66	149.6
5858	PF	1800	2022-11-14	Ochrophyta	Ectocarpales	Scytosiphonaceae	Rosenvingea	Rosenvingea sp1FP	Mayalen Zubia	Society	Tahiti	0-2m	17.66	149.6
5864	PF	1801	2022-11-14	Ochrophyta	Ectocarpales	Scytosiphonaceae	Pseudochnoospora	Pseudochnoospora implexa	Mayalen Zubia	Society	Tahiti	0-2m	17.66	149.6
5855	PF	1802	2022-11-19	Ochrophyta	Ectocarpales	Scytosiphonaceae	Hydroclathrus	Hydroclathrus tenuis	Mayalen Zubia	Society	Tetiaroa	0-2m	16.9891	149.561
5849	PF	1812	2022-11-28	Rhodophyta	Gracilariales	Gracilariaceae	Gracilaria	Gracilaria sp.1FP	Mayalen Zubia	Society	Tahiti	0-2m	17.8199	149.298
5852	PF	1814	2022-11-30	Rhodophyta	Gracilariales	Gracilariaceae	Gracilaria	Gracilaria caudata	Mayalen Zubia	Society	Tahiti	intertidal	17.5757	149.616
5851	PF	1815	2022-11-30	Rhodophyta	Gracilariales	Gracilariaceae	Gracilaria	Gracilaria caudata	Mayalen Zubia	Society	Tahiti	intertidal	17.5757	149.616
5850	PF	1816	2022-11-30	Rhodophyta	Gracilariales	Gracilariaceae	Gracilaria	Gracilaria sp.1FP	Mayalen Zubia	Society	Tahiti	intertidal	17.5757	149.616
-	MOR	10	2014-10-13	cyanobacteria	Synecoccocales	Schizotrichaceae	Schizothrix	Schizothrix minuta	Mayalen Zubia	Society	Moorea	0-2m	17.4989	149.757
-	MOR	18	2014-10-14	cyanobacteria	Synecoccocales	Leptolyngbyaceae	Leptolyngbya	Leptolyngbya sp2	Mayalen Zubia	Society	Moorea	0-2m	17.4799	149.808
-	MOR	21	2014-10-14	cyanobacteria	Synecoccocales	Leptolyngbyaceae	Leptolyngbya	Leptolyngbya sp2	Mayalen Zubia	Society	Moorea	0-2m	17.4799	149.808
-	MOR	26	2014-10-15	cyanobacteria	Oscillatoriales	Oscillatoriaceae	Lyngbya	Lyngbya majuscula	Mayalen Zubia	Society	Moorea	0-2m	17.5918	149.855
-	MOR	36	2014-10-15	cyanobacteria	Oscillatoriales	Microcoleaceae	Hydrocoleum	Hydrocoleum coccineum	Mayalen Zubia	Society	Moorea	0-2m	17.5409	149.86
-	MOR	53	2014-10-15	cyanobacteria	Synecoccocales	Schizotrichaceae	Schizothrix	Schizothrix minuta	Mayalen Zubia	Society	Moorea	0-2m	17.5411	149.905
-	MOR	76	2014-10-16	cyanobacteria	nostocales	Nostocaceae	Anabaena	Anabaena sp1	Mayalen Zubia	Society	Moorea	0-2m	17.4907	149.911
-	MOR	77	2014-10-16	cyanobacteria	Oscillatoriales	Microcoleaceae	Blennothrix	Blennothrix major B	Mayalen Zubia	Society	Moorea	0-2m	17.4897	149.903
-	MOR	82	2014-10-16	cyanobacteria	Oscillatoriales	Microcoleaceae	Hydrocoleum	Hydrocoleum coccineum	Mayalen Zubia	Society	Moorea	0-2m	17.4873	149.899
-	MOR	92	2014-10-17	cyanobacteria	Oscillatoriales	Microcoleaceae	Caldora	Caldora sp1FP	Mayalen Zubia	Society	Moorea	0-2m	17.4861	149.89
-	MOR	93	2014-10-17	cyanobacteria	Oscillatoriales	Microcoleaceae	Blennothrix	Blennothrix glutinosa	Mayalen Zubia	Society	Moorea	0-2m	17.4861	149.89
-	MOR	99	2014-10-17	cyanobacteria	nostocales	Fortieaceae	Heteroscytonema	Heteroscytonema sp	Mayalen Zubia	Society	Moorea	0-2m	17.4861	149.89
-	MOR	106	2015-02-10	cyanobacteria	Synecoccocales	Leptolyngbyaceae	Leptolyngbya	Leptolyngbya hendersonii	Mayalen Zubia	Society	Moorea	0-2m	17.4873	149.899
-	MOR	113	2015-02-11	cyanobacteria	nostocales	Nostocaceae	Anabaena	Anabaena sp2	Mayalen Zubia	Society	Moorea	0-2m	17.4861	149.885
-	MOR	114	2015-02-11	cyanobacteria	Oscillatoriales	Microcoleaceae	Dapis	Dapis pnigousa	Mayalen Zubia	Society	Moorea	0-2m	17.4861	149.885
-	MOR	123	2015-02-11	cyanobacteria	Oscillatoriales	Microcoleaceae	Symploca	Symploca hydnoides	Mayalen Zubia	Society	Moorea	0-2m	17.4861	149.885
-	MOR	139	2015-03-09	cyanobacteria	nostocales	Nostocaceae	Anabaena	Anabaena sp1	Mayalen Zubia	Society	Moorea	0-2m	17.487	149.89
-	MOR	164	2015-03-09	cyanobacteria	Oscillatoriales	Oscillatoriaceae	Caldora	Caldora penicillata	Mayalen Zubia	Society	Moorea	0-2m	17.4873	149.899
-	MOR	166	2015-03-09	cyanobacteria	nostocales	Nostocaceae	Anabaena	Anabaena sp1	Mayalen Zubia	Society	Moorea	0-2m	17.4887	149.891
-	MOR	170	2015-03-10	cyanobacteria	Oscillatoriales	Oscillatoriaceae	Phormidium	Phormidium sp1	Mayalen Zubia	Society	Moorea	0-2m	17.4861	149.885
-	MOR	173	2015-03-10	cyanobacteria	nostocales	Nostocaceae	Anabaena	Anabaena sp2	Mayalen Zubia	Society	Moorea	0-2m	17.4861	149.885
-	MOR	184	2015-03-11	cyanobacteria	Synecoccocales	Leptolyngbyaceae	Leptolyngbya	Leptolyngbya sp2	Mayalen Zubia	Society	Moorea	0-2m	17.5909	149.86
-	MOR	185	2015-03-11	cyanobacteria	Synecoccocales	Leptolyngbyaceae	Leptolyngbya	Leptolyngbya sp3	Mayalen Zubia	Society	Moorea	0-2m	17.5909	149.86
-	MOR	190	2015-03-11	cyanobacteria	Synecoccocales	Leptolyngbyaceae	Leptolyngbya	Leptolyngbya hendersonii	Mayalen Zubia	Society	Moorea	0-2m	17.5909	149.86
-	MOR	200	2015-03-12	cyanobacteria	Oscillatoriales	Microcoleaceae	Hydrocoleum	Hydrocoleum coccineum	Mayalen Zubia	Society	Moorea	0-2m	17.5076	149.925
-	MOR	207	2015-03-13	cyanobacteria	nostocales	Nostocaceae	Anabaena	Anabaena sp2	Mayalen Zubia	Society	Moorea	0-2m	17.4799	149.808
-	THT	1	2015-04-08	cyanobacteria	Synecoccocales	Pseudanabaenaceae	Pseudanabaena	Pseudanabaena sp.1FP	Mayalen Zubia	Society	Tahiti	0-2m	17.6404	149.61
-	THT	3	2015-04-08	cyanobacteria	Oscillatoriales	Microcoleaceae	Symploca	Symploca hydnoides	Mayalen Zubia	Society	Tahiti	0-2m	17.6404	149.61
-	THT	5	2015-04-08	cyanobacteria	Synecoccocales	Leptolyngbyaceae	Leptolyngbya	Leptolyngbya hendersonii	Mayalen Zubia	Society	Tahiti	0-2m	17.6404	149.61
-	THT	6	2015-04-08	cyanobacteria	Oscillatoriales	Oscillatoriaceae	Caldora	Caldora sp1FP	Mayalen Zubia	Society	Tahiti	0-2m	17.6404	149.61
-	THT	19	2015-04-10	cyanobacteria	Synecoccocales	Pseudanabaenaceae	Pseudanabaena	Pseudanabaena sp.1FP	Mayalen Zubia	Society	Tahiti	0-2m	17.6645	149.597
-	MOR	212	2015-04-15	cyanobacteria	Oscillatoriales	Microcoleaceae	Symploca	Symploca hydnoides	Mayalen Zubia	Society	Moorea	0-2m	17.4873	149.899
-	MOR	213	2015-04-15	cyanobacteria	Oscillatoriales	Microcoleaceae	Caldora	Caldora penicillata	Mayalen Zubia	Society	Moorea	0-2m	17.4873	149.899
-	MOR	217	2015-04-15	cyanobacteria	nostocales	Fortieaceae	Heteroscytonema	Heteroscytonema sp	Mayalen Zubia	Society	Moorea	0-2m	17.4873	149.899
-	MOR	218	2015-04-15	cyanobacteria	nostocales	Fortieaceae	Heteroscytonema	Heteroscytonema sp	Mayalen Zubia	Society	Moorea	0-2m	17.4873	149.899
-	MOR	222	2015-04-15	cyanobacteria	Oscillatoriales	Microcoleaceae	Geitlerinema	Geitlerinema sp	Mayalen Zubia	Society	Moorea	0-2m	17.4873	149.899
-	MOR	232	2015-04-16	cyanobacteria	Oscillatoriales	Microcoleaceae	Dapis	Dapis pnigousa	Mayalen Zubia	Society	Moorea	0-2m	17.5909	149.86
-	MOR	234	2015-04-16	cyanobacteria	Oscillatoriales	Microcoleaceae	Blennothrix	Blennothrix glutinosa	Mayalen Zubia	Society	Moorea	0-2m	17.5909	149.86
-	MOR	237	2015-04-16	cyanobacteria	Oscillatoriales	Microcoleaceae	Geitlerinema	Geitlerinema sp	Mayalen Zubia	Society	Moorea	0-2m	17.5909	149.86
-	MOR	242	2015-04-16	cyanobacteria	Synecoccocales	Leptolyngbyaceae	Leptolyngbya	Leptolyngbya sp2	Mayalen Zubia	Society	Moorea	0-2m	17.5909	149.86
-	THT	21	2015-10-29	cyanobacteria	Oscillatoriales	Oscillatoriaceae	Phormidium	Phormidium sp3	Mayalen Zubia	Society	Tahiti	0-2m	17.5445	149.62
-	THT	26	2015-10-29	cyanobacteria	Oscillatoriales	Microcoleaceae	Okeania	Okeania sp2FP	Mayalen Zubia	Society	Tahiti	0-2m	17.5445	149.62
-	THT	28	2015-10-29	cyanobacteria	Synecoccocales	Leptolyngbyaceae	Leptolyngbya	Leptolyngbya sp1	Mayalen Zubia	Society	Tahiti	0-2m	17.5445	149.62
-	THT	47	2015-10-29	cyanobacteria	Synecoccocales	Leptolyngbyaceae	Leibleinia	Leibleinia gracilis	Mayalen Zubia	Society	Tahiti	0-2m	17.5646	149.626
-	THT	55	2015-10-29	cyanobacteria	Oscillatoriales	Microcoleaceae	Hydrocoleum	Hydrocoleum coccineum	Mayalen Zubia	Society	Tahiti	0-2m	17.5646	149.626
-	THT	57	2015-10-29	cyanobacteria	Synecoccocales	Leptolyngbyaceae	Leptolyngbya	Leptolyngbya sp2	Mayalen Zubia	Society	Tahiti	0-2m	17.5646	149.626
-	THT	59	2015-11-19	cyanobacteria	nostocales	Nostocaceae	Anabaena	Anabaena sp1	Mayalen Zubia	Society	Tahiti	0-2m	17.5961	149.614
-	THT	60	2015-11-19	cyanobacteria	Oscillatoriales	Microcoleaceae	Symploca	Symploca hydnoides	Mayalen Zubia	Society	Tahiti	0-2m	17.5961	149.614
-	THT	65	2015-11-19	cyanobacteria	Oscillatoriales	Microcoleaceae	Symploca	Symploca sp.	Mayalen Zubia	Society	Tahiti	0-2m	17.5703	149.628
-	THT	66	2015-11-19	cyanobacteria	Oscillatoriales	Microcoleaceae	Okeania	Okeania plumata	Mayalen Zubia	Society	Tahiti	0-2m	17.5703	149.628
-	THT	72	2015-11-19	cyanobacteria	Synecoccocales	Leptolyngbyaceae	Leptolyngbya	Leptolyngbya sp4	Mayalen Zubia	Society	Tahiti	0-2m	17.5431	149.607
-	THT	73	2015-11-19	cyanobacteria	Oscillatoriales	Microcoleaceae	Blennothrix	Blennothrix major B	Mayalen Zubia	Society	Tahiti	0-2m	17.5431	149.607
-	THT	78	2016-01-28	cyanobacteria	Synecoccocales	Leptolyngbyaceae	Leibleinia	Leibleinia gracilis	Mayalen Zubia	Society	Tahiti	0-2m	17.644	149, 61430
-	THT	79	2016-03-15	cyanobacteria	Synecoccocales	Leptolyngbyaceae	Leptolyngbya	Leptolyngbya sp2	Mayalen Zubia	Society	Tahiti	0-2m	17.5495	149.633
-	THT	80	2016-03-15	cyanobacteria	Synecoccocales	Leptolyngbyaceae	Leibleinia	Leibleinia gracilis	Mayalen Zubia	Society	Tahiti	0-2m	17.5495	149.633
-	THT	82	2016-03-15	cyanobacteria	Oscillatoriales	Oscillatoriaceae	Lyngbya	Lyngbya sp1	Mayalen Zubia	Society	Tahiti	0-2m	17.5495	149.633
-	THT	89	2016-03-15	cyanobacteria	Synecoccocales	Leptolyngbyaceae	Leibleinia	Leibleinia gracilis	Mayalen Zubia	Society	Tahiti	0-2m	17.5495	149.633
-	MOR	258	2016-05-09	cyanobacteria	Oscillatoriales	Microcoleaceae	Blennothrix	Blennothrix glutinosa	Mayalen Zubia	Society	Moorea	0-2m	17.4861	149.89
-	MOR	262	2016-05-09	cyanobacteria	Oscillatoriales	Microcoleaceae	Geitlerinema	Geitlerinema sp	Mayalen Zubia	Society	Moorea	0-2m	17.4861	149.89
-	MOR	264	2016-05-09	cyanobacteria	Oscillatoriales	Microcoleaceae	Okeania	Okeania plumata	Mayalen Zubia	Society	Moorea	0-2m	17.4861	149.89
-	MOR	277	2016-05-10	cyanobacteria	Spirulinales	Spirulinaceae	Spirulina	Spirulina subsalsa	Mayalen Zubia	Society	Moorea	0-2m	17.4867	149.901
-	MOR	294	2016-05-11	cyanobacteria	Oscillatoriales	Microcoleaceae	Blennothrix	Blennothrix glutinosa	Mayalen Zubia	Society	Moorea	0-2m	17.5909	149.86
-	MOR	300	2016-05-11	cyanobacteria	Oscillatoriales	Microcoleaceae	Okeania	Okeania sp2FP	Mayalen Zubia	Society	Moorea	0-2m	17.5909	149.86
-	NUK	1	2016-11-08	cyanobacteria	Oscillatoriales	Oscillatoriaceae	Geitlerinema	Geitlerinema sp1FP	Mayalen Zubia	Marquesas	Nuku-Hiva	0-2m	8.81952	140.065
-	NUK	2	2016-11-09	cyanobacteria	Oscillatoriales	Microcoleaceae	Tychonema	Tychonema sp1FP	Mayalen Zubia	Marquesas	Nuku-Hiva	0-2m	8.81952	140.065
-	NUK	6	2016-11-10	cyanobacteria	Oscillatoriales	Oscillatoriaceae	Caldora	Caldora sp1FP	Mayalen Zubia	Marquesas	Nuku-Hiva	0-2m	8.81952	140.065
-	NUK	8	2016-11-11	cyanobacteria	Oscillatoriales	Oscillatoriaceae	Geitlerinema	Geitlerinema sp1FP	Mayalen Zubia	Marquesas	Nuku-Hiva	0-2m	8.81952	140.065
-	NUK	11	2016-11-14	cyanobacteria	Oscillatoriales	Oscillatoriaceae	Caldora	Caldora sp1FP	Mayalen Zubia	Marquesas	Nuku-Hiva	0-2m	8.89628	140.05
-	NUK	13	2016-11-14	cyanobacteria	Oscillatoriales	Microcoleaceae	Tychonema	Tychonema sp1FP	Mayalen Zubia	Marquesas	Nuku-Hiva	0-2m	8.88443	140.046
-	NUK	15	2016-11-14	cyanobacteria	Oscillatoriales	Microcoleaceae	Tychonema	Tychonema sp1FP	Mayalen Zubia	Marquesas	Nuku-Hiva	0-2m	8.88443	140.046
-	NUK	16	2016-11-15	cyanobacteria	Oscillatoriales	Microcoleaceae	Okeania	Okeania sp1FP	Mayalen Zubia	Marquesas	Nuku-Hiva	0-2m	8.89628	140.093
-	NUK	17	2016-11-15	cyanobacteria	Oscillatoriales	Microcoleaceae	Tychonema	Tychonema sp1FP	Mayalen Zubia	Marquesas	Nuku-Hiva	0-2m	8.89628	140.093
-	NUK	20	2016-11-15	cyanobacteria	Oscillatoriales	Oscillatoriaceae	Geitlerinema	Geitlerinema sp2FP	Mayalen Zubia	Marquesas	Nuku-Hiva	0-2m	8.89628	140.093
-	NUK	21	2016-11-15	cyanobacteria	Oscillatoriales	Oscillatoriaceae	Phormidium	Phormidium sp3	Mayalen Zubia	Marquesas	Nuku-Hiva	0-2m	8.89628	140.093
-	NUK	23	2016-11-16	cyanobacteria	Oscillatoriales	Microcoleaceae	Okeania	Okeania sp1FP	Mayalen Zubia	Marquesas	Nuku-Hiva	0-2m	8.89628	140.093
-	MOR	353	2017-02-14	cyanobacteria	Spirulinales	Spirulinaceae	Spirulina	Spirulina rosea	Mayalen Zubia	Society	Moorea	0-2m	17.4861	149.89
-	MOR	356	2017-02-14	cyanobacteria	Oscillatoriales	Microcoleaceae	Symploca	Symploca sp.1FP	Mayalen Zubia	Society	Moorea	0-2m	17.4861	149.89
-	MOR	362	2017-02-15	cyanobacteria	Synecoccocales	Leptolyngbyaceae	Leptolyngbya	Leptolyngbya crossbyana	Mayalen Zubia	Society	Moorea	0-2m	17.5048	149.761
-	MOR	365	2017-02-15	cyanobacteria	Oscillatoriales	Oscillatoriaceae	Caldora	Caldora penicillata	Mayalen Zubia	Society	Moorea	0-2m	17.5048	149.761
-	MOR	367	2017-02-15	cyanobacteria	nostocales	Fortieaceae	Heteroscytonema	Heteroscytonema sp	Mayalen Zubia	Society	Moorea	0-2m	17.5048	149.761
-	MOR	368	2017-02-15	cyanobacteria	Oscillatoriales	Microcoleaceae	Symploca	Symploca sp.1FP	Mayalen Zubia	Society	Moorea	0-2m	17.5048	149.761
-	MOR	370	2017-02-15	cyanobacteria	Spirulinales	Spirulinaceae	Spirulina	Spirulina subsalsa	Mayalen Zubia	Society	Moorea	0-2m	17.4808	149.833
-	MOR	377	2017-02-16	cyanobacteria	Synecoccocales	Schizotrichaceae	Schizothrix	Schizothrix minuta	Mayalen Zubia	Society	Moorea	0-2m	17.5048	149.761
-	MOR	378	2017-02-16	cyanobacteria	nostocales	Fortieaceae	Heteroscytonema	Heteroscytonema sp	Mayalen Zubia	Society	Moorea	0-2m	17.5048	149.761
-	MOR	383	2017-02-16	cyanobacteria	Synecoccocales	Leptolyngbyaceae	Leptolyngbya	Leptolyngbya sp1	Mayalen Zubia	Society	Moorea	0-2m	17.5048	149.761
-	MOR	385	2017-02-16	cyanobacteria	Oscillatoriales	Microcoleaceae	Blennothrix	Blennothrix glutinosa	Mayalen Zubia	Society	Moorea	0-2m	17.5048	149.761
-	MOR	388	2017-02-16	cyanobacteria	Synecoccocales	Leptolyngbyaceae	Leptolyngbya	Leptolyngbya sp2	Mayalen Zubia	Society	Moorea	0-2m	17.5048	149.761
-	MOR	389	2017-02-16	cyanobacteria	nostocales	Fortieaceae	Heteroscytonema	Heteroscytonema sp	Mayalen Zubia	Society	Moorea	0-2m	17.5048	149.761
-	MOR	393	2017-02-16	cyanobacteria	Synecoccocales	Leptolyngbyaceae	Leptolyngbya	Leptolyngbya sp2	Mayalen Zubia	Society	Moorea	0-2m	17.5356	149.763
-	TUB	1	2017-05-02	cyanobacteria	Synecoccocales	Leptolyngbyaceae	Leibleinia	Leibleinia gracilis	Mayalen Zubia	Australs	Tubuai	0-2m	23.3466	149.517
-	TUB	3	2017-05-03	cyanobacteria	Oscillatoriales	Oscillatoriaceae	Caldora	Caldora penicillata	Mayalen Zubia	Australs	Tubuai	0-2m	23.4043	149.414
-	TUB	4	2017-05-03	cyanobacteria	Synecoccocales	Leptolyngbyaceae	Leibleinia	Leibleinia gracilis	Mayalen Zubia	Australs	Tubuai	0-2m	23.4043	149.414
-	TUB	5	2017-05-03	cyanobacteria	Synecoccocales	Leptolyngbyaceae	Leibleinia	Leibleinia gracilis	Mayalen Zubia	Australs	Tubuai	0-2m	23.4043	149.414
-	TUB	6	2017-05-03	cyanobacteria	Oscillatoriales	Microcoleaceae	Blennothrix	Blennothrix cantaridosma	Mayalen Zubia	Australs	Tubuai	0-2m	23.4043	149.414
-	TUB	15	2017-05-04	cyanobacteria	Synecoccocales	Leptolyngbyaceae	Pseudanabaena	Pseudanabaena sp.1FP	Mayalen Zubia	Australs	Tubuai	0-2m	23.4185	149.485
-	TUB	17	2017-05-04	cyanobacteria	Oscillatoriales	Oscillatoriaceae	Caldora	Caldora penicillata	Mayalen Zubia	Australs	Tubuai	0-2m	23.4104	149.486
-	TUB	20	2017-05-04	cyanobacteria	Oscillatoriales	Oscillatoriaceae	Oscillatoria	Oscillatoria sp1	Mayalen Zubia	Australs	Tubuai	0-2m	23.4104	149.486
-	TET	1	2017-05-08	cyanobacteria	Synecoccocales	Schizotrichaceae	Schizothrix	Schizothrix minuta	Mayalen Zubia	Society	Tetiaroa	0-2m	17.0217	149.574
-	TET	2	2017-05-08	cyanobacteria	Spirulinales	Spirulinaceae	Spirulina	Spirulina sp.1FP	Mayalen Zubia	Society	Tetiaroa	0-2m	17.0217	149.574
-	TET	4	2017-05-08	cyanobacteria	Oscillatoriales	Microcoleaceae	Dapis	Dapis sp.3FP	Mayalen Zubia	Society	Tetiaroa	0-2m	17.0217	149.574
-	TET	5	2017-05-08	cyanobacteria	Oscillatoriales	Oscillatoriaceae	Caldora	Caldora penicillata	Mayalen Zubia	Society	Tetiaroa	0-2m	17.0217	149.574
-	TET	6	2017-05-08	cyanobacteria	Oscillatoriales	Microcoleaceae	Dapis	Dapis pnigousa	Mayalen Zubia	Society	Tetiaroa	0-2m	17.0217	149.574
-	TET	7	2017-05-08	cyanobacteria	Oscillatoriales	Microcoleaceae	Dapis	Dapis sp.3FP	Mayalen Zubia	Society	Tetiaroa	0-2m	17.0217	149.574
-	TET	8	2017-05-08	cyanobacteria	Oscillatoriales	Oscillatoriaceae	Neolyngbya	Neolyngbya sp.1FP	Mayalen Zubia	Society	Tetiaroa	0-2m	17.0217	149.574
-	TET	11	2017-05-08	cyanobacteria	Oscillatoriales	Oscillatoriaceae	Caldora	Caldora sp1FP	Mayalen Zubia	Society	Tetiaroa	0-2m	17.0456	149.544
-	TET	12	2017-05-08	cyanobacteria	Oscillatoriales	Oscillatoriaceae	Neolyngbya	Neolyngbya sp.1FP	Mayalen Zubia	Society	Tetiaroa	0-2m	17.048	149.544
-	TET	18	2017-05-09	cyanobacteria	Oscillatoriales	Oscillatoriaceae	Caldora	Caldora sp1FP	Mayalen Zubia	Society	Tetiaroa	0-2m	16.9847	149.56
-	TET	19	2017-05-09	cyanobacteria	Oscillatoriales	Oscillatoriaceae	Lyngbya	Lyngbya sp1	Mayalen Zubia	Society	Tetiaroa	0-2m	16.9847	149.56
-	TET	22	2017-05-09	cyanobacteria	Oscillatoriales	Microcoleaceae	Dapis	Dapis sp.3FP	Mayalen Zubia	Society	Tetiaroa	0-2m	16.9847	149.56
-	TET	23	2017-05-10	cyanobacteria	Oscillatoriales	Microcoleaceae	Dapis	Dapis sp.3FP	Mayalen Zubia	Society	Tetiaroa	0-2m	17.0046	149.537
-	TET	24	2017-05-10	cyanobacteria	Oscillatoriales	Microcoleaceae	Hydrocoleum	Hydrocoleum coccineum	Mayalen Zubia	Society	Tetiaroa	0-2m	17.0046	149.537
-	TET	27	2017-05-10	cyanobacteria	Synecoccocales	Leptolyngbyaceae	Leibleinia	Leibleinia gracilis	Mayalen Zubia	Society	Tetiaroa	0-2m	17.0132	149.565
-	TET	28	2017-05-10	cyanobacteria	Oscillatoriales	Oscillatoriaceae	Caldora	Caldora sp1FP	Mayalen Zubia	Society	Tetiaroa	0-2m	17.0132	149.565
-	TET	29	2017-05-10	cyanobacteria	Oscillatoriales	Microcoleaceae	Dapis	Dapis sp.3FP	Mayalen Zubia	Society	Tetiaroa	0-2m	17.0044	149.588
-	TET	37	2017-05-10	cyanobacteria	Oscillatoriales	Microcoleaceae	Hydrocoleum	Hydrocoleum coccineum	Mayalen Zubia	Society	Tetiaroa	0-2m	16.9988	149.586
-	MG	1	2017-11-12	cyanobacteria	Oscillatoriales	Oscillatoriaceae	Okeania	Okeania hirsuta	Mayalen Zubia	Gambiers	Mangareva	0-2m	23.0739	135.01
-	MG	4	2017-11-12	cyanobacteria	Oscillatoriales	Microcoleaceae	Hydrocoleum	Hydrocoleum coccineum	Mayalen Zubia	Gambiers	Mangareva	0-2m	23.0667	135.01
-	MG	9	2017-11-13	cyanobacteria	Oscillatoriales	Microcoleaceae	Symploca	Symploca hydnoides	Mayalen Zubia	Gambiers	Mangareva	0-2m	23.1197	134.964
-	MG	12	2017-11-13	cyanobacteria	Oscillatoriales	Microcoleaceae	Hydrocoleum	Hydrocoleum coccineum	Mayalen Zubia	Gambiers	Mangareva	0-2m	23.1197	134.964
-	MG	13	2017-11-13	cyanobacteria	Oscillatoriales	Microcoleaceae	Dapis	Dapis sp.1FP	Mayalen Zubia	Gambiers	Mangareva	0-2m	23.1197	134.964
-	MG	16	2017-11-14	cyanobacteria	Nostocales	Nostocaceae	Anabaena	Anabaena sp1	Mayalen Zubia	Gambiers	Mangareva	0-2m	23.1197	134.964
-	MG	17	2017-11-14	cyanobacteria	Nostocales	Fortieaceae	Heteroscytonema	Heteroscytonema sp	Mayalen Zubia	Gambiers	Mangareva	0-2m	23.1197	134.964
-	MG	23	2017-11-16	cyanobacteria	Oscillatoriales	Microcoleaceae	Hydrocoleum	Hydrocoleum coccineum	Mayalen Zubia	Gambiers	Mangareva	0-2m	23.1069	134.862
-	MG	24	2017-11-16	cyanobacteria	Oscillatoriales	Microcoleaceae	Dapis	Dapis pnigousa	Mayalen Zubia	Gambiers	Mangareva	0-2m	23.1069	134.862
-	MG	25	2017-11-16	cyanobacteria	Oscillatoriales	Oscillatoriaceae	Caldora	Caldora sp1FP	Mayalen Zubia	Gambiers	Mangareva	0-2m	23.1069	134.862
-	MG	26	2017-11-16	cyanobacteria	Oscillatoriales	Microcoleaceae	Okeania	Okeania hirsuta	Mayalen Zubia	Gambiers	Mangareva	0-2m	23.1069	134.862
-	MG	27	2017-11-17	cyanobacteria	Oscillatoriales	Microcoleaceae	Symploca	Symploca hydnoides	Mayalen Zubia	Gambiers	Mangareva	0-2m	23.0873	134.97
-	MG	29	2017-11-17	cyanobacteria	Oscillatoriales	Microcoleaceae	Symploca	Symploca sp.	Mayalen Zubia	Gambiers	Mangareva	0-2m	23.0873	134.97
-	MG	30	2017-11-17	cyanobacteria	Synecoccocales	Schizotrichaceae	Schizothrix	Schizothrix sp1	Mayalen Zubia	Gambiers	Mangareva	0-2m	23.0873	134.97
-	MG	33	2017-11-17	cyanobacteria	Oscillatoriales	Microcoleaceae	Dapis	Dapis sp.1FP	Mayalen Zubia	Gambiers	Mangareva	0-2m	23.0873	134.97
-	MG	34	2017-11-17	cyanobacteria	Oscillatoriales	Microcoleaceae	Blennothrix	Blennothrix cantaridosma	Mayalen Zubia	Gambiers	Mangareva	0-2m	23.0873	134.97
-	MG	35	2017-11-17	cyanobacteria	Oscillatoriales	Microcoleaceae	Dapis	Dapis sp4FP	Mayalen Zubia	Gambiers	Mangareva	0-2m	23.0873	134.97
-	MG	36	2017-11-17	cyanobacteria	Oscillatoriales	Microcoleaceae	Symploca	Symploca sp.	Mayalen Zubia	Gambiers	Mangareva	0-2m	23.1113	134.981
-	MG	37	2017-11-17	cyanobacteria	Synecoccocales	Leptolyngbyaceae	Leptolyngbya	Leptolyngbya hendersonii	Mayalen Zubia	Gambiers	Mangareva	0-2m	23.1113	134.981
-	MG	38	2017-11-17	cyanobacteria	Synecoccocales	Schizotrichaceae	Schizothrix	Schizothrix sp1	Mayalen Zubia	Gambiers	Mangareva	0-2m	23.1126	134.989
-	MG	39	2017-11-17	cyanobacteria	Synecoccocales	Leptolyngbyaceae	Leptolyngbya	Leptolyngbya sp1	Mayalen Zubia	Gambiers	Mangareva	0-2m	23.1126	134.989
-	MG	40	2017-11-17	cyanobacteria	Oscillatoriales	Microcoleaceae	Symploca	Symploca hydnoides	Mayalen Zubia	Gambiers	Mangareva	0-2m	23.1126	134.989
-	MG	41	2017-11-17	cyanobacteria	Oscillatoriales	Microcoleaceae	Dapis	Dapis sp.2FP	Mayalen Zubia	Gambiers	Mangareva	0-2m	23.1126	134.989
