# Supplementary material for: Marine Flora of French Polynesia: An Updated List Using DNA Barcoding and Traditional Approaches
Source: Biology (Basel). 2023 Aug 11;12(8):1124. doi: 10.3390/biology12081124 (PMC10452401; doi:10.3390/biology12081124)
Supplement: Supplementary file 1 [file biology-12-01124-s001.zip › TableS3.xls]

## Sheet: Sheet1
Table S3. Detailed information on polymerase chain reaction steps used in this study.
Group	Compartment	Marker	Primers set	Initial denaturation		Number of cycle	Denaturation		Annealing		Elongation		Final elongation		Reference
				T°C	Time		T°C	Time	T°C	Time	T°C	Time	T°C	Time
Florideophyceae	Mitochondrial	cox1 (COI-5P)	M13LF3-M13Rx	94	2 min	5	94	30 s	45	30 s	72	1 min			Saunders & Moore (2013)
M13LF3-M13Rx continued						35	94	30 s	46.5	30 s	72	1 min	72	7 min
Florideophyceae	Mitochondrial		GazF1-GazR1	94	2 min	5	94	30 s	45	30 s	72	1 min			Saunders & Moore (2013)
GazF1-GazR1 continued						35	94	30 s	46.5	30 s	72	1 min	72	7 min
Phaeophyceae	Mitochondrial	cox1	cox1F-cox1R	94	3 min	40	94	45 s	52	45 s	72	1 min	72	6 min	?
Phaeophyceae	Mitochondrial	cox3	cox3_44F-cox3_739R	94	3 min	35	94	1 min	46	1 min	72	2 min	72	10 min	Silberfeld et al. (2010)?
Phaeophyceae	Mitochondrial		CAF4A-CAR4A	94	1 min	50	94	30 s	50	30 s	72	30 s	72	5 min	Kogame et al. (2005)
Florideophyceae	Chloroplast	psbA	psbA_F-psbA_R1	94	2 min	5	94	30 s	45	30 s	72	1 min			Saunders & Moore (2013)
psbA_F-psbA_R1 continued						35	94	30 s	46.5	30 s	72	1 min	72	7 min
Phaeophyceae	Chloroplast		psbA-F-psbA-R1	94	3 min	35	94	1 min	46	1 min	72	2 min	72	10 min	Yoon et al. (2002)?
Florideophyceae	Chloroplast	rbcL	F57-rbcLrevNEW	94	4 min	35	94	30 s	45	30 s	72	1 min	72	6 min	Freshwater and Rueness (1994)
Florideophyceae	Chloroplast		F7-RrbcS start	95	2 min	35	93	1 min	47	1 min	72	2 min	72	2 min	Saunders & Moore (2013)
Phaeophyceae	Chloroplast		68F-R708	94	3 min	40	94	45 s	52	45 s	72	1 min	72	6 min	?
Phaeophyceae	Chloroplast		543F-R1391	94	3 min	40	94	45 s	52	45 s	72	1 min	72	6 min	?
Phaeophyceae	Chloroplast		PRB-F0-PRB-R1A	94	1 min	50	94	30 s	50	30 s	72	30 s	72	5 min	Kogame et al. (1999)
Phaeophyceae	Chloroplast		PRB-F2-PRB-R2	94	1 min	50	94	30 s	50	30 s	72	30 s	72	5 min	Kogame et al. (1999)
Phaeophyceae	Chloroplast		PRB-F3-PRBR3A	94	1 min	50	94	30 s	50	30 s	72	30 s	72	5 min	Kogame et al. (1999)
Phaeophyceae	Chloroplast		rbcL3F-RSPR	94	1 min	50	94	30 s	50	30 s	72	30 s	72	5 min	Kogame et al. (1999)
Phaeophyceae	Chloroplast		DRL1F-DRL1R	94	3 min	40	94	45 s	52	45 s	72	1 min	72	6 min	?
Phaeophyceae	Chloroplast		DRL2F-DRL2R	94	3 min	40	94	45 s	52	45 s	72	1 min	72	6 min	?
Phaeophyceae	Chloroplast		3F-S97R	94	1 min	40	94	40 s	44	30 s	72	45 s	72	7 min	Mattio et al. (2008)
Ulvophyceae	Chloroplast		GrbcLnF (better)-GrbcLR	95	2 min	35	93	1 min	54	45 s	72	2 min	72	7 min	Saunders & Kucera (2010)?
Ulvophyceae	Chloroplast	tufA	tufAF-tufAR	94	4 min	38	94	1 min	45	30 s	72	1 min	72	7 min	Fama et al. (2002)?
Ulvophyceae	Chloroplast		tufGF4-tufAR	94	4 min	38	94	1 min	45	30 s	72	1 min	72	7 min	Fama et al. (2002)?
Ulvophyceae	Chloroplast	18S rRNA (LSU)	TW3F-SS11HR
Ulvophyceae	Nuclear	28S rRNA (LSU)	C'1-D2	94	5 min	34	94	1 min	56	1 min	72	1 min	72	5 min	Boedeker (2018)
Ulvophyceae	Nuclear	28S rRNA (LSU)	C’2B-D2	94	5 min	34	94	1 min	56	1 min	72	1 min	72	5 min	Boedeker (2018)
Cyanophyceae	Nuclear	16S rRNA	CYA106F -CYA781R	?	?	35	91	1 min	55	1 min	72	1 min	?	?	Zubia et al. (2019)
Cyanophyceae	Nuclear	16S rRNA	CYA359F -CYA781R	?	?	35	91	1 min	55	1 min	72	1 min	?	?	Zubia et al. (2019)
Alismatales	Nuclear	ITS	P674 (=ITS5a)-P675 (=ITS4)	94	3 min	35	94	30 s	50	30 s	72	1 min	72	5 min	Lusana et al. (2012)
