# Supplementary material for: Marine Flora of French Polynesia: An Updated List Using DNA Barcoding and Traditional Approaches
Source: Biology (Basel). 2023 Aug 11;12(8):1124. doi: 10.3390/biology12081124 (PMC10452401; doi:10.3390/biology12081124)
Supplement: Supplementary file 1 [file biology-12-01124-s001.zip › TableS2.xls]

## Sheet: Sheet1
TableS2. Detailed information of markers and primer sequences used in this study
Compartment	Marker	Group	Forward	Sequence	Reverse	Sequence	Reference	Forward-Reverse
Mitochondrial	cox1 (COI-5P)	Florideophyceae	M13LF3	TGTAAAACGACGGCCAGTACHAAYCAYAARGATATHGG	M13Rx	CAGGAAACAGCTATGACACTTCTGGRTGICCRAARAAYCA	Saunders & Moore (2013)	M13LF3-M13Rx
Mitochondrial		Florideophyceae	GazF1	TCAACAAATCATAAAGATATTGG	GazR1	ACTTCTGGATGTCCAAAAAAYCA	Saunders et al. (2005)	GazF1-GazR1
Mitochondrial	cox1	Phaeophyceae	cox1_F	TCAACAAATCATAAAGATATTGG	cox1_R	CTTTTCCTCCGCTTATTGATATG
Mitochondrial	cox3	Phaeophyceae	cox3_44F	CAACGNCAYCCWTTTCATTT	cox3_739R	CATCNACAAAATGCCAATACCA	Silberfeld et al. 2010	cox3_44F-cox3_739R
Mitochondrial		Phaeophyceae	CAF4A	ATGTTTACTTGGTGRAGRGA	CAR4A	CCCCACCARTAWATNGTNAG	Kogame et al. (2005)	CAF4A-CAR4A
Chloroplast	psbA	Florideophyceae	psbA-F	ATGACTGCTACTTTAGAAAGACG	psbA-R1	GCTAAATCTARWGGGAAGTTGTG	Yoon et al. (2002)	psbA-F-psbA-R1
Chloroplast		Phaeophyceae	psbA-F	ATGACTGCTACTTTAGAAAGACG	psbA-R1	GCTAAATCTARWGGGAAGTTGTG	Yoon et al. (2002)	psbA-F-psbA-R1
Chloroplast	rbcL	Florideophyceae	F57	GTAATTCCATATGCTAAAATGGG	rbcLrevNEW	ACATTTGCTGTTGGAGTYTC	Freshwater and Rueness (1994), Saunders and Moore (2013)	F57-rbcLrevNEW
Chloroplast		Florideophyceae	F7	AACTCTGTAGAACGNACAAG	RrbcS start	TGTGTTGCGGCCGCCCTTGTGTTAGTCTCAC	Freshwater and Rueness (1994)	F7-RrbcS start
Chloroplast		Phaeophyceae	68F	TGCCWAAATGGGRWAYTGGGATGC	R708	TTAAGNTAWGAACCYTTAACTTC	Draisma et al. (2001), Bittner et al. (2008)	68F-R708
Chloroplast		Phaeophyceae	PRB-F0	ATTAAGAGTTTGTGGTTGGC	PRB-R1A	CCAGAAAGACCTAATTTAGG	Kogame et al. (1999)	PRB-F0-PRB-R1A
Chloroplast		Phaeophyceae	PRB-F2	TTCCAAGGCCCAGCAACAGGT	PRB-R2	CCTTTAACCATTAAGGGATC	Kogame et al. (1999)	PRB-F2-PRB-R2
Chloroplast		Phaeophyceae	PRB-F3	TGTAAATGGATGCGTATGTG	PRBR3A	GTAATATCTTTCCATAAATCTAA	Kogame et al. (1999)	PRB-F3-PRBR3A
Chloroplast		Phaeophyceae	rbcL3F	CAGGTGCTACAGCTAACCGTGT	RSPR	AATAAAGGAAGACCCCATAATTCCCA	Kogame et al. (1999)	rbcL3F-RSPR
Chloroplast		Phaeophyceae	DRL1F	TGC CTG AAG ATG TGC ARA ATC	DRL1R	CCRGAAAGACCTAATTTAGG	Hwang et al. (2005)	DRL1F-DRL1R
Chloroplast		Phaeophyceae	DRL2F	TACGTTTAGAAGATATGAGAAT	DRL2R	WGCCCAATCCATATCRAAGAA	Hwang et al. (2005)	DRL2F-DRL2R
Chloroplast		Phaeophyceae	3F	CATCGTGCTGGTAACTCTAC	S97R	CATCTGTCCATTCWACACTAAC	Phillips (1998), Peters & Ramirez (2001)	3F-S97R
Chloroplast		Ulvophyceae	GrbcLnF (better)	GCTGGWGTAAAAGATTAYCG	GrbcLR	TCACGCCAACGCATRAASGG	Saunders & Kucera (2010)	GrbcLnF (better)-GrbcLR
Chloroplast	tufA	Ulvophyceae	tufAF	TGAAACAGAAMAWCGTCATTATGC	tufAR	CCTTCNCGAATMGCRAAWCGC	Fama et al. (2002)	tufAF-tufAR
Chloroplast		Ulvophyceae	tufGF4	GGNGCNGCNCAAATGGAYGG	tufAR	CCTTCNCGAATMGCRAAWCGC	Saunders & Kucera (2010), Fama et al. (2002)	tufGF4-tufAR
Nuclear	18S rRNA	Ulvophyceae	TW3F	GCAAGTCTGGTGCCAGCATCT	SS11HR	CCTTTAAGTTTCAGCCTTGCGACC	Kooistra (2002), Verbruggen et al. (2009)	TW3F-SS11HR
Nuclear	28S rRNA	Ulvophyceae	C'1	ACCCGCTGAATTTAAGCATAT	D2	TCCGTGTTTCAAGACGG	Hassouna et al. (1984)	C'1-D2
Nuclear	28S rRNA	Ulvophyceae	C’2B	GAGTCGGGTYGYTTGGGAATGCA	D2	TCCGTGTTTCAAGACGG	Hassouna et al. (1984)	C’2B-D2
Nuclear	16S rRNA	Cyanophyceae	CYA106F	CGGACGGGTGAGTAACGCGTGA	CYA781R	GACTACTGGGGTATCTAATCCCATT	Nübel et al. (1997)	CYA106F -CYA781R
Nuclear	16S rRNA	Cyanophyceae	CYA359F	GGGGAATYTTCCGCAATGGG	CYA781R	GACTACTGGGGTATCTAATCCCATT	Nübel et al. (1997)	CYA359F -CYA781R
Nuclear	ITS	Alismatales	P674 (=ITS5a)	CCTTATCATTTAGAGGAAGGAG	P675 (=ITS4)	TCCTCCGCTTATTGATATGC	Stanford et al. (2000), White et al. (1990)	P674 (=ITS5a)-P675 (=ITS4)
